# Supplementary material for: Continued T12 transmission and shared antibiotic resistance during 2018–2023 Vibrio cholerae outbreaks in Cameroon
Source: PLOS Glob Public Health. 2025 Feb 24;5(2):e0003763. doi: 10.1371/journal.pgph.0003763 (PMC11849833; doi:10.1371/journal.pgph.0003763)
Supplement: S1 Data — (XLSX) [file pgph.0003763.s001.xlsx]

## Sheet: Sheet1
Region	Reported Cases (as of 20 Jul 23)	Reported Cases (as of 17 Oct 23)	Case Range	Sequenced	High Quality Genomes	Incomplete Genomes
Adamaoua	0	0	0-0	0
Centre	813	5335	5000-10000	10	3	7
East	12	20	0-100	0
Far North	832	484	500-1000	0
Littoral	8328	8438	5000-10000	10	2	8
North-West	1	1	0-100	1
North	1262	50	1000-5000	4	0	4
South	993	275	500-1000	7	2	5
South-West	7166	6136	5000-10000	0
West	203	271	100-500	9	5	4
