# Supplementary material for: Continued T12 transmission and shared antibiotic resistance during 2018–2023 Vibrio cholerae outbreaks in Cameroon
Source: PLOS Glob Public Health. 2025 Feb 24;5(2):e0003763. doi: 10.1371/journal.pgph.0003763 (PMC11849833; doi:10.1371/journal.pgph.0003763)
Supplement: S3 Data — (XLSX) [file pgph.0003763.s003.xlsx]

## Sheet: Sheet1
		Vibrio cholerae	Morganella morganii	Acinetobacter nosocomialis	Proteus penneri	Klebsiella pneumoniae	Enterobacter cloacae	Klebsiella quasipneumoniae	Citrobacter koseri	Escherichia coli	Providencia vermicola_A	Providencia rettgeri_D	Enterococcus faecalis	Enterobacter bugandensis	Enterobacter hormaechei_A	Vibrio fluvialis
1	NPHL-VcNS1	x
2	NPHL-VcNS4	x
3	NPHL-VcNS5	x
4	NPHL-VcNS36	x
5	NPHL-VcNS21	x	x
6	NPHL-VcNS30	x	x
7	NPHL-VcNS31	x		x
8	NPHL-VcNS41	x	x
9	NPHL-VcNS42	x	x
10	NPHL-VcNS6				x
11	NPHL-VcNS7					x
12	NPHL-VcNS8						x
13	NPHL-VcNS9							x
14	NPHL-VcNS10								x	x
15	NPHL-VcNS12						x				x
16	NPHL-VcNS22											x
17	NPHL-VcNS24											x
18	NPHL-VcNS32									x
19	NPHL-VcNS33												x
20	NPHL-VcNS34													x
21	NPHL-VcNS39														x
22	NPHL-VcNS40														x
23	NPHL-VcNS45															x
24	NPHL-VcNS74														x
	NPHL-VcNS2*
	* NPHL-VcNS2 reads did not pass quality filtering performed by the TheiaProk_ONT pipeline, resulting in no assembled contigs
