# Supplementary material for: Continued T12 transmission and shared antibiotic resistance during 2018–2023 Vibrio cholerae outbreaks in Cameroon
Source: PLOS Glob Public Health. 2025 Feb 24;5(2):e0003763. doi: 10.1371/journal.pgph.0003763 (PMC11849833; doi:10.1371/journal.pgph.0003763)
Supplement: S4 Data — (XLSX) [file pgph.0003763.s004.xlsx]

## Sheet: SupplementalData3_revised
taxa	accession	ref	collection_year	continent	country	iso3	te
Asia|IND|ERR351174|UNK|2009-01-01	ERR351174	Abd El Ghany et al. PLoS NTD 2014	2009	Asia	India	IND	UNK
Asia|IND|ERR351175|UNK|2009-01-01	ERR351175	Abd El Ghany et al. PLoS NTD 2014	2009	Asia	India	IND	UNK
Asia|IND|ERR351179|UNK|2009-01-01	ERR351179	Abd El Ghany et al. PLoS NTD 2014	2009	Asia	India	IND	UNK
Asia|IND|ERR351185|UNK|2009-01-01	ERR351185	Abd El Ghany et al. PLoS NTD 2014	2009	Asia	India	IND	UNK
Asia|IND|ERR351188|UNK|2009-01-01	ERR351188	Abd El Ghany et al. PLoS NTD 2014	2009	Asia	India	IND	UNK
Asia|IND|ERR351191|UNK|2009-01-01	ERR351191	Abd El Ghany et al. PLoS NTD 2014	2009	Asia	India	IND	UNK
Asia|IND|ERR351192|UNK|2009-01-01	ERR351192	Abd El Ghany et al. PLoS NTD 2014	2009	Asia	India	IND	UNK
Asia|IND|ERR351193|UNK|2009-01-01	ERR351193	Abd El Ghany et al. PLoS NTD 2014	2009	Asia	India	IND	UNK
Asia|IND|ERR351199|UNK|2009-01-01	ERR351199	Abd El Ghany et al. PLoS NTD 2014	2009	Asia	India	IND	UNK
Asia|IND|ERR351203|UNK|2009-01-01	ERR351203	Abd El Ghany et al. PLoS NTD 2014	2009	Asia	India	IND	UNK
Asia|IND|ERR351205|UNK|2009-01-01	ERR351205	Abd El Ghany et al. PLoS NTD 2014	2009	Asia	India	IND	UNK
Asia|IND|ERR351206|UNK|2009-01-01	ERR351206	Abd El Ghany et al. PLoS NTD 2014	2009	Asia	India	IND	UNK
Asia|IND|ERR351207|UNK|2009-01-01	ERR351207	Abd El Ghany et al. PLoS NTD 2014	2009	Asia	India	IND	UNK
Asia|IND|ERR351208|UNK|2009-01-01	ERR351208	Abd El Ghany et al. PLoS NTD 2014	2009	Asia	India	IND	UNK
Asia|IND|ERR351210|UNK|2009-01-01	ERR351210	Abd El Ghany et al. PLoS NTD 2014	2009	Asia	India	IND	UNK
Africa|UGA|SAMN08744330|T13|2016-01-01	SAMN08744330	Bwire et al. PLoS NTD 2018	2016	Africa	Uganda	UGA	T13
Africa|UGA|SAMN08744331|T13|2016-01-01	SAMN08744331	Bwire et al. PLoS NTD 2018	2016	Africa	Uganda	UGA	T13
Africa|UGA|SAMN08744332|T13|2015-01-01	SAMN08744332	Bwire et al. PLoS NTD 2018	2015	Africa	Uganda	UGA	T13
Africa|UGA|SAMN08744326|T10|2015-01-01	SAMN08744326	Bwire et al. PLoS NTD 2018	2015	Africa	Uganda	UGA	T10
Africa|UGA|SAMN08744333|T10|2015-01-01	SAMN08744333	Bwire et al. PLoS NTD 2018	2015	Africa	Uganda	UGA	T10
Africa|UGA|SAMN08744334|T10|2015-01-01	SAMN08744334	Bwire et al. PLoS NTD 2018	2015	Africa	Uganda	UGA	T10
Africa|UGA|SAMN08744335|T10|2015-01-01	SAMN08744335	Bwire et al. PLoS NTD 2018	2015	Africa	Uganda	UGA	T10
Africa|UGA|SAMN08744327|T10|2014-01-01	SAMN08744327	Bwire et al. PLoS NTD 2018	2014	Africa	Uganda	UGA	T10
Africa|UGA|SAMN08744328|T10|2014-01-01	SAMN08744328	Bwire et al. PLoS NTD 2018	2014	Africa	Uganda	UGA	T10
Africa|UGA|SAMN08744329|T10|2015-01-01	SAMN08744329	Bwire et al. PLoS NTD 2018	2015	Africa	Uganda	UGA	T10
Africa|MOZ|ACHZ00000000|T8|2004-01-01	ACHZ00000000	Chun et al. PNAS 2009	2004	Africa	Mozambique	MOZ	T8
Asia|BGD|ACVW00000000|UNK|2002-01-01	ACVW00000000	Chun et al. PNAS 2009	2002	Asia	Bangladesh	BGD	UNK
Asia|BGD|CP001485/CP001486|UNK|1994-01-01	CP001485/CP001486	Chun et al. PNAS 2009	1994	Asia	Bangladesh	BGD	UNK
Asia|IND|AAKF03000000|UNK|1992-01-01	AAKF03000000	Chun et al. PNAS 2009	1992	Asia	India	IND	UNK
Africa|KEN|ACHX00000000|T5|1985-01-01	ACHX00000000	Chun et al. PNAS 2009	1985	Africa	Kenya	KEN	T5
America|CHL|ERR576950|T2|1991-01-01	ERR576950	Didelot et al. PLoS Genetics 2015	1991	America	Chile	CHL	T2
Asia|CHN|ERR576951|UNK|2001-01-01	ERR576951	Didelot et al. PLoS Genetics 2015	2001	Asia	China	CHN	UNK
Asia|THA|ERR576970|UNK|1990-01-01	ERR576970	Didelot et al. PLoS Genetics 2015	1990	Asia	Thailand	THA	UNK
Asia|CHN|ERR576971|UNK|1961-01-01	ERR576971	Didelot et al. PLoS Genetics 2015	1961	Asia	China	CHN	UNK
Asia|CHN|ERR576972|UNK|1961-01-01	ERR576972	Didelot et al. PLoS Genetics 2015	1961	Asia	China	CHN	UNK
America|PER|ERR576973|T2|1991-01-01	ERR576973	Didelot et al. PLoS Genetics 2015	1991	America	Peru	PER	T2
Asia|CHN|ERR576974|UNK|2010-01-01	ERR576974	Didelot et al. PLoS Genetics 2015	2010	Asia	China	CHN	UNK
Asia|CHN|ERR576975|UNK|2001-01-01	ERR576975	Didelot et al. PLoS Genetics 2015	2001	Asia	China	CHN	UNK
Asia|CHN|ERR576976|UNK|1998-01-01	ERR576976	Didelot et al. PLoS Genetics 2015	1998	Asia	China	CHN	UNK
Asia|CHN|ERR576977|UNK|1993-01-01	ERR576977	Didelot et al. PLoS Genetics 2015	1993	Asia	China	CHN	UNK
Africa|MRT|ERR576978|T1|1986-01-01	ERR576978	Didelot et al. PLoS Genetics 2015	1986	Africa	Mauritania	MRT	T1
Asia|CHN|ERR576979|UNK|1964-01-01	ERR576979	Didelot et al. PLoS Genetics 2015	1964	Asia	China	CHN	UNK
Asia|CHN|ERR576980|UNK|1963-01-01	ERR576980	Didelot et al. PLoS Genetics 2015	1963	Asia	China	CHN	UNK
Asia|IDN|ERR576981|UNK|1961-01-01	ERR576981	Didelot et al. PLoS Genetics 2015	1961	Asia	Indonesia	IDN	UNK
Asia|IDN|ERR576982|UNK|1961-01-01	ERR576982	Didelot et al. PLoS Genetics 2015	1961	Asia	Indonesia	IDN	UNK
Asia|IDN|ERR576983|UNK|1961-01-01	ERR576983	Didelot et al. PLoS Genetics 2015	1961	Asia	Indonesia	IDN	UNK
Asia|CHN|ERR576984|UNK|1999-01-01	ERR576984	Didelot et al. PLoS Genetics 2015	1999	Asia	China	CHN	UNK
Asia|CHN|ERR576985|UNK|1994-01-01	ERR576985	Didelot et al. PLoS Genetics 2015	1994	Asia	China	CHN	UNK
Asia|CHN|ERR576986|UNK|1993-01-01	ERR576986	Didelot et al. PLoS Genetics 2015	1993	Asia	China	CHN	UNK
Asia|CHN|ERR576987|UNK|1988-01-01	ERR576987	Didelot et al. PLoS Genetics 2015	1988	Asia	China	CHN	UNK
Asia|CHN|ERR576988|UNK|1984-01-01	ERR576988	Didelot et al. PLoS Genetics 2015	1984	Asia	China	CHN	UNK
Asia|CHN|ERR576995|UNK|1983-01-01	ERR576995	Didelot et al. PLoS Genetics 2015	1983	Asia	China	CHN	UNK
Asia|CHN|ERR576996|UNK|1983-01-01	ERR576996	Didelot et al. PLoS Genetics 2015	1983	Asia	China	CHN	UNK
Asia|CHN|ERR577139|UNK|1982-01-01	ERR577139	Didelot et al. PLoS Genetics 2015	1982	Asia	China	CHN	UNK
Asia|CHN|ERR577140|UNK|1981-01-01	ERR577140	Didelot et al. PLoS Genetics 2015	1981	Asia	China	CHN	UNK
Asia|CHN|ERR577141|UNK|1980-01-01	ERR577141	Didelot et al. PLoS Genetics 2015	1980	Asia	China	CHN	UNK
Asia|CHN|ERR577142|UNK|1979-01-01	ERR577142	Didelot et al. PLoS Genetics 2015	1979	Asia	China	CHN	UNK
Asia|CHN|ERR577143|UNK|1978-01-01	ERR577143	Didelot et al. PLoS Genetics 2015	1978	Asia	China	CHN	UNK
Asia|CHN|ERR579049|UNK|1977-01-01	ERR579049	Didelot et al. PLoS Genetics 2015	1977	Asia	China	CHN	UNK
Asia|CHN|ERR579050|UNK|1974-01-01	ERR579050	Didelot et al. PLoS Genetics 2015	1974	Asia	China	CHN	UNK
Asia|CHN|ERR579051|UNK|1973-01-01	ERR579051	Didelot et al. PLoS Genetics 2015	1973	Asia	China	CHN	UNK
Asia|CHN|ERR579052|UNK|1969-01-01	ERR579052	Didelot et al. PLoS Genetics 2015	1969	Asia	China	CHN	UNK
Asia|CHN|ERR579053|UNK|1965-01-01	ERR579053	Didelot et al. PLoS Genetics 2015	1965	Asia	China	CHN	UNK
Asia|CHN|ERR579054|UNK|1964-01-01	ERR579054	Didelot et al. PLoS Genetics 2015	1964	Asia	China	CHN	UNK
Asia|CHN|ERR579055|UNK|1962-01-01	ERR579055	Didelot et al. PLoS Genetics 2015	1962	Asia	China	CHN	UNK
Asia|CHN|ERR579056|UNK|1966-01-01	ERR579056	Didelot et al. PLoS Genetics 2015	1966	Asia	China	CHN	UNK
Asia|CHN|ERR579057|UNK|1961-01-01	ERR579057	Didelot et al. PLoS Genetics 2015	1961	Asia	China	CHN	UNK
Asia|CHN|ERR579058|UNK|1961-01-01	ERR579058	Didelot et al. PLoS Genetics 2015	1961	Asia	China	CHN	UNK
Asia|CHN|ERR579059|UNK|1961-01-01	ERR579059	Didelot et al. PLoS Genetics 2015	1961	Asia	China	CHN	UNK
Asia|CHN|ERR579060|UNK|1961-01-01	ERR579060	Didelot et al. PLoS Genetics 2015	1961	Asia	China	CHN	UNK
Asia|CHN|ERR579061|UNK|1988-01-01	ERR579061	Didelot et al. PLoS Genetics 2015	1988	Asia	China	CHN	UNK
Asia|CHN|ERR579062|UNK|1979-01-01	ERR579062	Didelot et al. PLoS Genetics 2015	1979	Asia	China	CHN	UNK
Asia|CHN|ERR579063|UNK|1964-01-01	ERR579063	Didelot et al. PLoS Genetics 2015	1964	Asia	China	CHN	UNK
Asia|CHN|ERR579064|UNK|1987-01-01	ERR579064	Didelot et al. PLoS Genetics 2015	1987	Asia	China	CHN	UNK
Asia|CHN|ERR579065|UNK|1981-01-01	ERR579065	Didelot et al. PLoS Genetics 2015	1981	Asia	China	CHN	UNK
Asia|CHN|ERR579066|UNK|1962-01-01	ERR579066	Didelot et al. PLoS Genetics 2015	1962	Asia	China	CHN	UNK
Asia|CHN|ERR579067|UNK|1986-01-01	ERR579067	Didelot et al. PLoS Genetics 2015	1986	Asia	China	CHN	UNK
Asia|CHN|ERR579068|UNK|1995-01-01	ERR579068	Didelot et al. PLoS Genetics 2015	1995	Asia	China	CHN	UNK
Asia|CHN|ERR579069|UNK|1998-01-01	ERR579069	Didelot et al. PLoS Genetics 2015	1998	Asia	China	CHN	UNK
Asia|CHN|ERR579070|UNK|1989-01-01	ERR579070	Didelot et al. PLoS Genetics 2015	1989	Asia	China	CHN	UNK
Asia|CHN|ERR579072|UNK|1980-01-01	ERR579072	Didelot et al. PLoS Genetics 2015	1980	Asia	China	CHN	UNK
Asia|CHN|ERR579073|UNK|1996-01-01	ERR579073	Didelot et al. PLoS Genetics 2015	1996	Asia	China	CHN	UNK
Asia|CHN|ERR579074|UNK|1978-01-01	ERR579074	Didelot et al. PLoS Genetics 2015	1978	Asia	China	CHN	UNK
Asia|CHN|ERR579075|UNK|2008-01-01	ERR579075	Didelot et al. PLoS Genetics 2015	2008	Asia	China	CHN	UNK
Asia|CHN|ERR579076|UNK|2000-01-01	ERR579076	Didelot et al. PLoS Genetics 2015	2000	Asia	China	CHN	UNK
Asia|CHN|ERR579077|UNK|1998-01-01	ERR579077	Didelot et al. PLoS Genetics 2015	1998	Asia	China	CHN	UNK
Asia|CHN|ERR579078|UNK|1997-01-01	ERR579078	Didelot et al. PLoS Genetics 2015	1997	Asia	China	CHN	UNK
Asia|CHN|ERR579079|UNK|1993-01-01	ERR579079	Didelot et al. PLoS Genetics 2015	1993	Asia	China	CHN	UNK
Asia|CHN|ERR579080|UNK|1992-01-01	ERR579080	Didelot et al. PLoS Genetics 2015	1992	Asia	China	CHN	UNK
Asia|CHN|ERR579081|UNK|1991-01-01	ERR579081	Didelot et al. PLoS Genetics 2015	1991	Asia	China	CHN	UNK
Asia|CHN|ERR579082|UNK|1990-01-01	ERR579082	Didelot et al. PLoS Genetics 2015	1990	Asia	China	CHN	UNK
Asia|CHN|ERR579083|UNK|1979-01-01	ERR579083	Didelot et al. PLoS Genetics 2015	1979	Asia	China	CHN	UNK
Asia|CHN|ERR579085|UNK|2002-01-01	ERR579085	Didelot et al. PLoS Genetics 2015	2002	Asia	China	CHN	UNK
Asia|CHN|ERR579086|UNK|2001-01-01	ERR579086	Didelot et al. PLoS Genetics 2015	2001	Asia	China	CHN	UNK
Asia|CHN|ERR579087|UNK|1978-01-01	ERR579087	Didelot et al. PLoS Genetics 2015	1978	Asia	China	CHN	UNK
Asia|CHN|ERR579088|UNK|1984-01-01	ERR579088	Didelot et al. PLoS Genetics 2015	1984	Asia	China	CHN	UNK
Asia|CHN|ERR579089|UNK|2005-01-01	ERR579089	Didelot et al. PLoS Genetics 2015	2005	Asia	China	CHN	UNK
Asia|CHN|ERR579090|UNK|2008-01-01	ERR579090	Didelot et al. PLoS Genetics 2015	2008	Asia	China	CHN	UNK
Asia|CHN|ERR579091|UNK|2000-01-01	ERR579091	Didelot et al. PLoS Genetics 2015	2000	Asia	China	CHN	UNK
Asia|CHN|ERR579092|UNK|1998-01-01	ERR579092	Didelot et al. PLoS Genetics 2015	1998	Asia	China	CHN	UNK
Asia|CHN|ERR579093|UNK|1998-01-01	ERR579093	Didelot et al. PLoS Genetics 2015	1998	Asia	China	CHN	UNK
Asia|CHN|ERR579114|UNK|1998-01-01	ERR579114	Didelot et al. PLoS Genetics 2015	1998	Asia	China	CHN	UNK
Asia|CHN|ERR579309|UNK|2001-01-01	ERR579309	Didelot et al. PLoS Genetics 2015	2001	Asia	China	CHN	UNK
Asia|CHN|ERR579311|UNK|1994-01-01	ERR579311	Didelot et al. PLoS Genetics 2015	1994	Asia	China	CHN	UNK
Asia|CHN|ERR579313|UNK|2001-01-01	ERR579313	Didelot et al. PLoS Genetics 2015	2001	Asia	China	CHN	UNK
Asia|CHN|ERR579919|UNK|1985-01-01	ERR579919	Didelot et al. PLoS Genetics 2015	1985	Asia	China	CHN	UNK
Asia|CHN|ERR579986|UNK|1994-01-01	ERR579986	Didelot et al. PLoS Genetics 2015	1994	Asia	China	CHN	UNK
America|PER|ERR580006|T2|1991-01-01	ERR580006	Didelot et al. PLoS Genetics 2015	1991	America	Peru	PER	T2
America|BOL|ERR976488|T2|1991-01-01	ERR976488	Domman et al. Science 2017	1991	America	Bolivia	BOL	T2
America|BRA|ERR976489|T2|1991-01-01	ERR976489	Domman et al. Science 2017	1991	America	Brazil	BRA	T2
America|BRA|ERR976492|T2|1991-01-01	ERR976492	Domman et al. Science 2017	1991	America	Brazil	BRA	T2
America|BRA|ERR976493|T2|1992-01-01	ERR976493	Domman et al. Science 2017	1992	America	Brazil	BRA	T2
America|BOL|ERR976494|T2|1992-01-01	ERR976494	Domman et al. Science 2017	1992	America	Bolivia	BOL	T2
America|BOL|ERR976495|T2|1992-01-01	ERR976495	Domman et al. Science 2017	1992	America	Bolivia	BOL	T2
America|BOL|ERR976496|T2|1992-01-01	ERR976496	Domman et al. Science 2017	1992	America	Bolivia	BOL	T2
America|BOL|ERR976497|T2|1991-01-01	ERR976497	Domman et al. Science 2017	1991	America	Bolivia	BOL	T2
America|MEX|ERR042754|UNK|1992-01-01	ERR042754	Domman et al. Science 2017	1992	America	Mexico	MEX	UNK
America|MEX|ERR044791|UNK|1997-01-01	ERR044791	Domman et al. Science 2017	1997	America	Mexico	MEX	UNK
America|MEX|ERR044779|UNK|1991-01-01	ERR044779	Domman et al. Science 2017	1991	America	Mexico	MEX	UNK
America|MEX|ERR044781|UNK|1991-01-01	ERR044781	Domman et al. Science 2017	1991	America	Mexico	MEX	UNK
America|MEX|ERR044783|UNK|1992-01-01	ERR044783	Domman et al. Science 2017	1992	America	Mexico	MEX	UNK
America|MEX|ERR044785|UNK|1993-01-01	ERR044785	Domman et al. Science 2017	1993	America	Mexico	MEX	UNK
America|MEX|ERR044786|UNK|1993-01-01	ERR044786	Domman et al. Science 2017	1993	America	Mexico	MEX	UNK
America|MEX|ERR108516|UNK|1998-01-01	ERR108516	Domman et al. Science 2017	1998	America	Mexico	MEX	UNK
America|MEX|ERR108517|UNK|1999-01-01	ERR108517	Domman et al. Science 2017	1999	America	Mexico	MEX	UNK
America|MEX|ERR108537|T2|2006-01-01	ERR108537	Domman et al. Science 2017	2006	America	Mexico	MEX	T2
America|MEX|ERR108518|UNK|1999-01-01	ERR108518	Domman et al. Science 2017	1999	America	Mexico	MEX	UNK
America|MEX|ERR108522|UNK|2000-01-01	ERR108522	Domman et al. Science 2017	2000	America	Mexico	MEX	UNK
America|MEX|ERR163242|UNK|1994-01-01	ERR163242	Domman et al. Science 2017	1994	America	Mexico	MEX	UNK
America|MEX|ERR163243|UNK|1995-01-01	ERR163243	Domman et al. Science 2017	1995	America	Mexico	MEX	UNK
America|MEX|ERR163244|UNK|1995-01-01	ERR163244	Domman et al. Science 2017	1995	America	Mexico	MEX	UNK
America|MEX|ERR163240|UNK|1993-01-01	ERR163240	Domman et al. Science 2017	1993	America	Mexico	MEX	UNK
America|MEX|ERR163241|UNK|1994-01-01	ERR163241	Domman et al. Science 2017	1994	America	Mexico	MEX	UNK
America|GUF|ERR1879554|T2|1993-01-01	ERR1879554	Domman et al. Science 2017	1993	America	French Guiana	GUF	T2
America|GUF|ERR1879578|T2|1994-01-01	ERR1879578	Domman et al. Science 2017	1994	America	French Guiana	GUF	T2
America|ECU|ERR1879579|T2|1995-01-01	ERR1879579	Domman et al. Science 2017	1995	America	Ecuador	ECU	T2
Africa|CMR|SRS7416455|T12|2018-01-01	SRS7416455	Ekeng et al. eLife 2021	2018	Africa	Cameroon	CMR	T12
Africa|CMR|SRS7416456|T12|2018-01-01	SRS7416456	Ekeng et al. eLife 2021	2018	Africa	Cameroon	CMR	T12
Africa|CMR|SRS7416467|T12|2018-01-01	SRS7416467	Ekeng et al. eLife 2021	2018	Africa	Cameroon	CMR	T12
Africa|CMR|SRS7416478|T12|2018-01-01	SRS7416478	Ekeng et al. eLife 2021	2018	Africa	Cameroon	CMR	T12
Africa|CMR|SRS7416489|T12|2018-01-01	SRS7416489	Ekeng et al. eLife 2021	2018	Africa	Cameroon	CMR	T12
Africa|CMR|SRS7416496|T12|2018-01-01	SRS7416496	Ekeng et al. eLife 2021	2018	Africa	Cameroon	CMR	T12
Africa|CMR|SRS7416497|T12|2018-01-01	SRS7416497	Ekeng et al. eLife 2021	2018	Africa	Cameroon	CMR	T12
Africa|CMR|SRS7416498|T12|2018-01-01	SRS7416498	Ekeng et al. eLife 2021	2018	Africa	Cameroon	CMR	T12
Africa|CMR|SRS7416499|T12|2018-01-01	SRS7416499	Ekeng et al. eLife 2021	2018	Africa	Cameroon	CMR	T12
Africa|CMR|SRS7416500|T12|2018-01-01	SRS7416500	Ekeng et al. eLife 2021	2018	Africa	Cameroon	CMR	T12
Africa|CMR|SRS7416457|T12|2018-01-01	SRS7416457	Ekeng et al. eLife 2021	2018	Africa	Cameroon	CMR	T12
Africa|CMR|SRS7416458|T12|2019-01-01	SRS7416458	Ekeng et al. eLife 2021	2019	Africa	Cameroon	CMR	T12
Africa|CMR|SRS7416459|T12|2018-01-01	SRS7416459	Ekeng et al. eLife 2021	2018	Africa	Cameroon	CMR	T12
Africa|CMR|SRS7416460|T12|2019-01-01	SRS7416460	Ekeng et al. eLife 2021	2019	Africa	Cameroon	CMR	T12
Africa|CMR|SRS7416461|T12|2019-01-01	SRS7416461	Ekeng et al. eLife 2021	2019	Africa	Cameroon	CMR	T12
Africa|CMR|SRS7416462|T12|2019-01-01	SRS7416462	Ekeng et al. eLife 2021	2019	Africa	Cameroon	CMR	T12
Africa|NER|SRS7416463|T12|2018-01-01	SRS7416463	Ekeng et al. eLife 2021	2018	Africa	Niger	NER	T12
Africa|NER|SRS7416464|T12|2016-01-01	SRS7416464	Ekeng et al. eLife 2021	2016	Africa	Niger	NER	T12
Africa|NER|SRS7416465|T12|2018-01-01	SRS7416465	Ekeng et al. eLife 2021	2018	Africa	Niger	NER	T12
Africa|NER|SRS7416466|T12|2018-01-01	SRS7416466	Ekeng et al. eLife 2021	2018	Africa	Niger	NER	T12
Africa|NER|SRS7416468|T12|2018-01-01	SRS7416468	Ekeng et al. eLife 2021	2018	Africa	Niger	NER	T12
Africa|NER|SRS7416469|T12|2018-01-01	SRS7416469	Ekeng et al. eLife 2021	2018	Africa	Niger	NER	T12
Africa|NER|SRS7416470|T12|2011-01-01	SRS7416470	Ekeng et al. eLife 2021	2011	Africa	Niger	NER	T12
Africa|NER|SRS7416471|T12|2011-01-01	SRS7416471	Ekeng et al. eLife 2021	2011	Africa	Niger	NER	T12
Africa|NER|SRS7416472|T12|2011-01-01	SRS7416472	Ekeng et al. eLife 2021	2011	Africa	Niger	NER	T12
Africa|NER|SRS7416473|T12|2011-01-01	SRS7416473	Ekeng et al. eLife 2021	2011	Africa	Niger	NER	T12
Africa|NER|SRS7416474|T12|2011-01-01	SRS7416474	Ekeng et al. eLife 2021	2011	Africa	Niger	NER	T12
Africa|NER|SRS7416475|T12|2011-01-01	SRS7416475	Ekeng et al. eLife 2021	2011	Africa	Niger	NER	T12
Africa|NER|SRS7416476|T12|2012-01-01	SRS7416476	Ekeng et al. eLife 2021	2012	Africa	Niger	NER	T12
Africa|NGA|SRS7416480|T12|2019-01-01	SRS7416480	Ekeng et al. eLife 2021	2019	Africa	Nigeria	NGA	T12
Africa|NGA|SRS7416481|T12|2019-01-01	SRS7416481	Ekeng et al. eLife 2021	2019	Africa	Nigeria	NGA	T12
Africa|NGA|SRS7416482|T12|2019-01-01	SRS7416482	Ekeng et al. eLife 2021	2019	Africa	Nigeria	NGA	T12
Africa|NGA|SRS7416484|T12|2018-01-01	SRS7416484	Ekeng et al. eLife 2021	2018	Africa	Nigeria	NGA	T12
Africa|NGA|SRS7416485|T12|2018-01-01	SRS7416485	Ekeng et al. eLife 2021	2018	Africa	Nigeria	NGA	T12
Africa|NGA|SRS7416486|T12|2018-01-01	SRS7416486	Ekeng et al. eLife 2021	2018	Africa	Nigeria	NGA	T12
Africa|NGA|SRS7416487|T12|2018-01-01	SRS7416487	Ekeng et al. eLife 2021	2018	Africa	Nigeria	NGA	T12
Africa|NGA|SRS7416488|T12|2018-01-01	SRS7416488	Ekeng et al. eLife 2021	2018	Africa	Nigeria	NGA	T12
Africa|NGA|SRS7416490|T12|2019-01-01	SRS7416490	Ekeng et al. eLife 2021	2019	Africa	Nigeria	NGA	T12
Africa|NGA|SRS7416491|T12|2018-01-01	SRS7416491	Ekeng et al. eLife 2021	2018	Africa	Nigeria	NGA	T12
Africa|NGA|SRS7416492|T12|2018-01-01	SRS7416492	Ekeng et al. eLife 2021	2018	Africa	Nigeria	NGA	T12
Africa|NGA|SRS7416494|T12|2018-01-01	SRS7416494	Ekeng et al. eLife 2021	2018	Africa	Nigeria	NGA	T12
Africa|NGA|SRS7416495|T12|2018-01-01	SRS7416495	Ekeng et al. eLife 2021	2018	Africa	Nigeria	NGA	T12
Africa|MOZ|ERS1938051|T11|2002-01-01	ERS1938051	Garrine et al. PLoS NTD 2017	2002	Africa	Mozambique	MOZ	T11
Africa|MOZ|ERS1938058|T11|2002-01-01	ERS1938058	Garrine et al. PLoS NTD 2017	2002	Africa	Mozambique	MOZ	T11
Africa|MOZ|ERS1938059|T11|2002-01-01	ERS1938059	Garrine et al. PLoS NTD 2017	2002	Africa	Mozambique	MOZ	T11
Africa|MOZ|ERS1938060|T11|2003-01-01	ERS1938060	Garrine et al. PLoS NTD 2017	2003	Africa	Mozambique	MOZ	T11
Africa|MOZ|ERS1938068|T11|2010-01-01	ERS1938068	Garrine et al. PLoS NTD 2017	2010	Africa	Mozambique	MOZ	T11
Africa|MOZ|ERS1938072|T11|2010-01-01	ERS1938072	Garrine et al. PLoS NTD 2017	2010	Africa	Mozambique	MOZ	T11
Africa|MOZ|ERS1938079|T11|2003-01-01	ERS1938079	Garrine et al. PLoS NTD 2017	2003	Africa	Mozambique	MOZ	T11
Africa|MOZ|ERS1938085|T11|2003-01-01	ERS1938085	Garrine et al. PLoS NTD 2017	2003	Africa	Mozambique	MOZ	T11
Asia|BGD|AE003852/AE003853|UNK|1975-01-01	AE003852/AE003853	Heidelberg et al. Nature 2000	1975	Asia	Bangladesh	BGD	UNK
Asia|NPL|SRR308665|UNK|2010-01-01	SRR308665	Hendriksen et al. Mbio 2011	2010	Asia	Nepal	NPL	UNK
Asia|NPL|SRR308690|UNK|2010-01-01	SRR308690	Hendriksen et al. Mbio 2011	2010	Asia	Nepal	NPL	UNK
Asia|NPL|SRR308691|UNK|2010-01-01	SRR308691	Hendriksen et al. Mbio 2011	2010	Asia	Nepal	NPL	UNK
Asia|NPL|SRR308692|UNK|2010-01-01	SRR308692	Hendriksen et al. Mbio 2011	2010	Asia	Nepal	NPL	UNK
Asia|NPL|SRR308693|UNK|2010-01-01	SRR308693	Hendriksen et al. Mbio 2011	2010	Asia	Nepal	NPL	UNK
Asia|NPL|SRR308703|UNK|2010-01-01	SRR308703	Hendriksen et al. Mbio 2011	2010	Asia	Nepal	NPL	UNK
Asia|NPL|SRR308704|UNK|2010-01-01	SRR308704	Hendriksen et al. Mbio 2011	2010	Asia	Nepal	NPL	UNK
Asia|NPL|SRR308705|UNK|2010-01-01	SRR308705	Hendriksen et al. Mbio 2011	2010	Asia	Nepal	NPL	UNK
Asia|NPL|SRR308706|UNK|2010-01-01	SRR308706	Hendriksen et al. Mbio 2011	2010	Asia	Nepal	NPL	UNK
Asia|NPL|SRR308707|UNK|2010-01-01	SRR308707	Hendriksen et al. Mbio 2011	2010	Asia	Nepal	NPL	UNK
Asia|NPL|SRR308708|UNK|2010-01-01	SRR308708	Hendriksen et al. Mbio 2011	2010	Asia	Nepal	NPL	UNK
Asia|NPL|SRR308709|UNK|2010-01-01	SRR308709	Hendriksen et al. Mbio 2011	2010	Asia	Nepal	NPL	UNK
Asia|NPL|SRR308713|UNK|2010-01-01	SRR308713	Hendriksen et al. Mbio 2011	2010	Asia	Nepal	NPL	UNK
Asia|NPL|SRR308715|UNK|2010-01-01	SRR308715	Hendriksen et al. Mbio 2011	2010	Asia	Nepal	NPL	UNK
Asia|NPL|SRR308716|UNK|2010-01-01	SRR308716	Hendriksen et al. Mbio 2011	2010	Asia	Nepal	NPL	UNK
Asia|NPL|SRR308717|UNK|2010-01-01	SRR308717	Hendriksen et al. Mbio 2011	2010	Asia	Nepal	NPL	UNK
Asia|NPL|SRR308720|UNK|2010-01-01	SRR308720	Hendriksen et al. Mbio 2011	2010	Asia	Nepal	NPL	UNK
Asia|NPL|SRR308721|UNK|2010-01-01	SRR308721	Hendriksen et al. Mbio 2011	2010	Asia	Nepal	NPL	UNK
Asia|NPL|SRR308722|UNK|2010-01-01	SRR308722	Hendriksen et al. Mbio 2011	2010	Asia	Nepal	NPL	UNK
Asia|NPL|SRR308723|UNK|2010-01-01	SRR308723	Hendriksen et al. Mbio 2011	2010	Asia	Nepal	NPL	UNK
Asia|NPL|SRR308724|UNK|2010-01-01	SRR308724	Hendriksen et al. Mbio 2011	2010	Asia	Nepal	NPL	UNK
Asia|NPL|SRR308725|UNK|2010-01-01	SRR308725	Hendriksen et al. Mbio 2011	2010	Asia	Nepal	NPL	UNK
Asia|NPL|SRR308726|UNK|2010-01-01	SRR308726	Hendriksen et al. Mbio 2011	2010	Asia	Nepal	NPL	UNK
Asia|NPL|SRR308727|UNK|2010-01-01	SRR308727	Hendriksen et al. Mbio 2011	2010	Asia	Nepal	NPL	UNK
Africa|COD|ERR3268992|T10|2017-01-01	ERR3268992	Irenge et al. PLoS NTD 2020	2017	Africa	Democratic Republic of the Congo	COD	T10
Africa|COD|ERR3268993|T10|2015-01-01	ERR3268993	Irenge et al. PLoS NTD 2020	2015	Africa	Democratic Republic of the Congo	COD	T10
Africa|COD|ERR3268994|T10|2015-01-01	ERR3268994	Irenge et al. PLoS NTD 2020	2015	Africa	Democratic Republic of the Congo	COD	T10
Africa|COD|ERR3268995|T10|2015-01-01	ERR3268995	Irenge et al. PLoS NTD 2020	2015	Africa	Democratic Republic of the Congo	COD	T10
Africa|COD|ERR3268996|T10|2015-01-01	ERR3268996	Irenge et al. PLoS NTD 2020	2015	Africa	Democratic Republic of the Congo	COD	T10
Africa|COD|ERR3268997|T10|2015-01-01	ERR3268997	Irenge et al. PLoS NTD 2020	2015	Africa	Democratic Republic of the Congo	COD	T10
Africa|COD|ERR3268998|T10|2015-01-01	ERR3268998	Irenge et al. PLoS NTD 2020	2015	Africa	Democratic Republic of the Congo	COD	T10
Africa|COD|ERR3268999|T10|2015-01-01	ERR3268999	Irenge et al. PLoS NTD 2020	2015	Africa	Democratic Republic of the Congo	COD	T10
Africa|COD|ERR3269000|T10|2015-01-01	ERR3269000	Irenge et al. PLoS NTD 2020	2015	Africa	Democratic Republic of the Congo	COD	T10
Africa|COD|ERR3269001|T10|2015-01-01	ERR3269001	Irenge et al. PLoS NTD 2020	2015	Africa	Democratic Republic of the Congo	COD	T10
Africa|COD|ERR3269002|T10|2015-01-01	ERR3269002	Irenge et al. PLoS NTD 2020	2015	Africa	Democratic Republic of the Congo	COD	T10
Africa|COD|ERR3269003|T10|2015-01-01	ERR3269003	Irenge et al. PLoS NTD 2020	2015	Africa	Democratic Republic of the Congo	COD	T10
Africa|COD|ERR3269004|T10|2015-01-01	ERR3269004	Irenge et al. PLoS NTD 2020	2015	Africa	Democratic Republic of the Congo	COD	T10
Africa|COD|ERR3269005|T10|2015-01-01	ERR3269005	Irenge et al. PLoS NTD 2020	2015	Africa	Democratic Republic of the Congo	COD	T10
Africa|COD|ERR3269006|T10|2015-01-01	ERR3269006	Irenge et al. PLoS NTD 2020	2015	Africa	Democratic Republic of the Congo	COD	T10
Africa|COD|ERR3269007|T10|2015-01-01	ERR3269007	Irenge et al. PLoS NTD 2020	2015	Africa	Democratic Republic of the Congo	COD	T10
Africa|COD|ERR3269008|T10|2015-01-01	ERR3269008	Irenge et al. PLoS NTD 2020	2015	Africa	Democratic Republic of the Congo	COD	T10
Africa|COD|ERR3269009|T10|2015-01-01	ERR3269009	Irenge et al. PLoS NTD 2020	2015	Africa	Democratic Republic of the Congo	COD	T10
Africa|COD|ERR3269010|T10|2015-01-01	ERR3269010	Irenge et al. PLoS NTD 2020	2015	Africa	Democratic Republic of the Congo	COD	T10
Africa|COD|ERR3269011|T10|2015-01-01	ERR3269011	Irenge et al. PLoS NTD 2020	2015	Africa	Democratic Republic of the Congo	COD	T10
Africa|COD|ERR3269012|T10|2015-01-01	ERR3269012	Irenge et al. PLoS NTD 2020	2015	Africa	Democratic Republic of the Congo	COD	T10
Africa|COD|ERR3269013|T10|2015-01-01	ERR3269013	Irenge et al. PLoS NTD 2020	2015	Africa	Democratic Republic of the Congo	COD	T10
Africa|COD|ERR3269014|T10|2016-01-01	ERR3269014	Irenge et al. PLoS NTD 2020	2016	Africa	Democratic Republic of the Congo	COD	T10
Africa|COD|ERR3269015|T10|2016-01-01	ERR3269015	Irenge et al. PLoS NTD 2020	2016	Africa	Democratic Republic of the Congo	COD	T10
Africa|COD|ERR3269016|T10|2016-01-01	ERR3269016	Irenge et al. PLoS NTD 2020	2016	Africa	Democratic Republic of the Congo	COD	T10
Africa|COD|ERR3269017|T10|2016-01-01	ERR3269017	Irenge et al. PLoS NTD 2020	2016	Africa	Democratic Republic of the Congo	COD	T10
Africa|COD|ERR3269018|T10|2016-01-01	ERR3269018	Irenge et al. PLoS NTD 2020	2016	Africa	Democratic Republic of the Congo	COD	T10
Africa|COD|ERR3269019|T10|2016-01-01	ERR3269019	Irenge et al. PLoS NTD 2020	2016	Africa	Democratic Republic of the Congo	COD	T10
Africa|COD|ERR3269020|T10|2016-01-01	ERR3269020	Irenge et al. PLoS NTD 2020	2016	Africa	Democratic Republic of the Congo	COD	T10
Africa|COD|ERR3269021|T10|2016-01-01	ERR3269021	Irenge et al. PLoS NTD 2020	2016	Africa	Democratic Republic of the Congo	COD	T10
Africa|COD|ERR3269022|T10|2016-01-01	ERR3269022	Irenge et al. PLoS NTD 2020	2016	Africa	Democratic Republic of the Congo	COD	T10
Africa|COD|ERR3269023|T10|2016-01-01	ERR3269023	Irenge et al. PLoS NTD 2020	2016	Africa	Democratic Republic of the Congo	COD	T10
Africa|COD|ERR3269024|T10|2016-01-01	ERR3269024	Irenge et al. PLoS NTD 2020	2016	Africa	Democratic Republic of the Congo	COD	T10
Africa|COD|ERR3269025|T10|2016-01-01	ERR3269025	Irenge et al. PLoS NTD 2020	2016	Africa	Democratic Republic of the Congo	COD	T10
Africa|COD|ERR3269026|T10|2016-01-01	ERR3269026	Irenge et al. PLoS NTD 2020	2016	Africa	Democratic Republic of the Congo	COD	T10
Africa|COD|ERR3269027|T10|2016-01-01	ERR3269027	Irenge et al. PLoS NTD 2020	2016	Africa	Democratic Republic of the Congo	COD	T10
Africa|COD|ERR3269028|T10|2015-01-01	ERR3269028	Irenge et al. PLoS NTD 2020	2015	Africa	Democratic Republic of the Congo	COD	T10
Africa|COD|ERR3269029|T10|2015-01-01	ERR3269029	Irenge et al. PLoS NTD 2020	2015	Africa	Democratic Republic of the Congo	COD	T10
Africa|COD|ERR3269031|T10|2016-01-01	ERR3269031	Irenge et al. PLoS NTD 2020	2016	Africa	Democratic Republic of the Congo	COD	T10
Africa|COD|ERR3269032|T10|2016-01-01	ERR3269032	Irenge et al. PLoS NTD 2020	2016	Africa	Democratic Republic of the Congo	COD	T10
Africa|COD|ERR3269033|T10|2016-01-01	ERR3269033	Irenge et al. PLoS NTD 2020	2016	Africa	Democratic Republic of the Congo	COD	T10
Africa|COD|ERR3269034|T10|2016-01-01	ERR3269034	Irenge et al. PLoS NTD 2020	2016	Africa	Democratic Republic of the Congo	COD	T10
Africa|COD|ERR3269035|T10|2016-01-01	ERR3269035	Irenge et al. PLoS NTD 2020	2016	Africa	Democratic Republic of the Congo	COD	T10
Africa|COD|ERR3269036|T10|2016-01-01	ERR3269036	Irenge et al. PLoS NTD 2020	2016	Africa	Democratic Republic of the Congo	COD	T10
Africa|COD|ERR3269037|T10|2016-01-01	ERR3269037	Irenge et al. PLoS NTD 2020	2016	Africa	Democratic Republic of the Congo	COD	T10
Africa|COD|ERR3269038|T10|2016-01-01	ERR3269038	Irenge et al. PLoS NTD 2020	2016	Africa	Democratic Republic of the Congo	COD	T10
Africa|COD|ERR3269039|T10|2014-01-01	ERR3269039	Irenge et al. PLoS NTD 2020	2014	Africa	Democratic Republic of the Congo	COD	T10
Africa|COD|ERR3269040|T10|2014-01-01	ERR3269040	Irenge et al. PLoS NTD 2020	2014	Africa	Democratic Republic of the Congo	COD	T10
Africa|COD|ERR3269041|T10|2014-01-01	ERR3269041	Irenge et al. PLoS NTD 2020	2014	Africa	Democratic Republic of the Congo	COD	T10
Africa|COD|ERR3269042|T10|2014-01-01	ERR3269042	Irenge et al. PLoS NTD 2020	2014	Africa	Democratic Republic of the Congo	COD	T10
Africa|COD|ERR3269043|T10|2015-01-01	ERR3269043	Irenge et al. PLoS NTD 2020	2015	Africa	Democratic Republic of the Congo	COD	T10
Africa|COD|ERR3269044|T10|2014-01-01	ERR3269044	Irenge et al. PLoS NTD 2020	2014	Africa	Democratic Republic of the Congo	COD	T10
Africa|COD|ERR3269045|T10|2014-01-01	ERR3269045	Irenge et al. PLoS NTD 2020	2014	Africa	Democratic Republic of the Congo	COD	T10
Africa|COD|ERR3269047|T10|2015-01-01	ERR3269047	Irenge et al. PLoS NTD 2020	2015	Africa	Democratic Republic of the Congo	COD	T10
Africa|COD|ERR3269048|T10|2015-01-01	ERR3269048	Irenge et al. PLoS NTD 2020	2015	Africa	Democratic Republic of the Congo	COD	T10
Africa|COD|ERR3269049|T10|2014-01-01	ERR3269049	Irenge et al. PLoS NTD 2020	2014	Africa	Democratic Republic of the Congo	COD	T10
Africa|COD|ERR3269050|T10|2014-01-01	ERR3269050	Irenge et al. PLoS NTD 2020	2014	Africa	Democratic Republic of the Congo	COD	T10
Africa|COD|ERR3269051|T10|2014-01-01	ERR3269051	Irenge et al. PLoS NTD 2020	2014	Africa	Democratic Republic of the Congo	COD	T10
Africa|COD|ERR3269052|T10|2014-01-01	ERR3269052	Irenge et al. PLoS NTD 2020	2014	Africa	Democratic Republic of the Congo	COD	T10
Africa|COD|ERR3269053|T10|2014-01-01	ERR3269053	Irenge et al. PLoS NTD 2020	2014	Africa	Democratic Republic of the Congo	COD	T10
Africa|COD|ERR3269054|T10|2014-01-01	ERR3269054	Irenge et al. PLoS NTD 2020	2014	Africa	Democratic Republic of the Congo	COD	T10
Africa|COD|ERR3269055|T10|2014-01-01	ERR3269055	Irenge et al. PLoS NTD 2020	2014	Africa	Democratic Republic of the Congo	COD	T10
Africa|COD|ERR3269056|T10|2014-01-01	ERR3269056	Irenge et al. PLoS NTD 2020	2014	Africa	Democratic Republic of the Congo	COD	T10
Africa|COD|ERR3269057|T10|2014-01-01	ERR3269057	Irenge et al. PLoS NTD 2020	2014	Africa	Democratic Republic of the Congo	COD	T10
Africa|COD|ERR3269058|T10|2014-01-01	ERR3269058	Irenge et al. PLoS NTD 2020	2014	Africa	Democratic Republic of the Congo	COD	T10
Africa|COD|ERR3269059|T10|2014-01-01	ERR3269059	Irenge et al. PLoS NTD 2020	2014	Africa	Democratic Republic of the Congo	COD	T10
Africa|COD|ERR3269060|T10|2014-01-01	ERR3269060	Irenge et al. PLoS NTD 2020	2014	Africa	Democratic Republic of the Congo	COD	T10
Africa|COD|ERR3269061|T10|2014-01-01	ERR3269061	Irenge et al. PLoS NTD 2020	2014	Africa	Democratic Republic of the Congo	COD	T10
Africa|COD|ERR3269062|T10|2014-01-01	ERR3269062	Irenge et al. PLoS NTD 2020	2014	Africa	Democratic Republic of the Congo	COD	T10
Africa|COD|ERR3269063|T10|2015-01-01	ERR3269063	Irenge et al. PLoS NTD 2020	2015	Africa	Democratic Republic of the Congo	COD	T10
Africa|COD|ERR3269064|T10|2017-01-01	ERR3269064	Irenge et al. PLoS NTD 2020	2017	Africa	Democratic Republic of the Congo	COD	T10
Africa|COD|ERR3269065|T10|2015-01-01	ERR3269065	Irenge et al. PLoS NTD 2020	2015	Africa	Democratic Republic of the Congo	COD	T10
Africa|COD|ERR3269066|T10|2015-01-01	ERR3269066	Irenge et al. PLoS NTD 2020	2015	Africa	Democratic Republic of the Congo	COD	T10
Africa|TZA|ERS2318680|T13|2015-01-01	ERS2318680	Kachwamba et al. BMC Infect Dis 2017	2015	Africa	Tanzania	TZA	T13
Africa|TZA|ERS2318681|T13|2015-01-01	ERS2318681	Kachwamba et al. BMC Infect Dis 2017	2015	Africa	Tanzania	TZA	T13
Africa|TZA|ERS2318682|T13|2015-01-01	ERS2318682	Kachwamba et al. BMC Infect Dis 2017	2015	Africa	Tanzania	TZA	T13
Africa|TZA|ERS2318685|T13|2015-01-01	ERS2318685	Kachwamba et al. BMC Infect Dis 2017	2015	Africa	Tanzania	TZA	T13
Africa|TZA|ERS2318689|T10|2015-01-01	ERS2318689	Kachwamba et al. BMC Infect Dis 2017	2015	Africa	Tanzania	TZA	T10
Africa|TZA|ERS2318693|T13|2015-01-01	ERS2318693	Kachwamba et al. BMC Infect Dis 2017	2015	Africa	Tanzania	TZA	T13
Africa|TZA|ERS2318697|T13|2015-01-01	ERS2318697	Kachwamba et al. BMC Infect Dis 2017	2015	Africa	Tanzania	TZA	T13
Africa|TZA|ERS2318700|T13|2015-01-01	ERS2318700	Kachwamba et al. BMC Infect Dis 2017	2015	Africa	Tanzania	TZA	T13
Africa|TZA|ERS2318703|T10|2012-01-01	ERS2318703	Kachwamba et al. BMC Infect Dis 2017	2012	Africa	Tanzania	TZA	T10
Africa|TZA|ERS2318704|T10|2011-01-01	ERS2318704	Kachwamba et al. BMC Infect Dis 2017	2011	Africa	Tanzania	TZA	T10
Africa|TZA|ERS2318705|T10|2012-01-01	ERS2318705	Kachwamba et al. BMC Infect Dis 2017	2012	Africa	Tanzania	TZA	T10
Africa|TZA|ERS2318708|T10|2015-01-01	ERS2318708	Kachwamba et al. BMC Infect Dis 2017	2015	Africa	Tanzania	TZA	T10
Africa|TZA|ERS2318712|T10|2015-01-01	ERS2318712	Kachwamba et al. BMC Infect Dis 2017	2015	Africa	Tanzania	TZA	T10
Africa|TZA|ERS2318718|T10|2015-01-01	ERS2318718	Kachwamba et al. BMC Infect Dis 2017	2015	Africa	Tanzania	TZA	T10
Africa|CMR|SRR773655|T12|2010-01-01	SRR773655	Katz et al. Mbio 2013	2010	Africa	Cameroon	CMR	T12
Africa|ZAF|SRR774784|T11|2009-01-01	SRR774784	Katz et al. Mbio 2013	2009	Africa	South Africa	ZAF	T11
America|HTI|SRR135540|UNK|2010-01-01	SRR135540	Katz et al. Mbio 2013	2010	America	Haiti	HTI	UNK
America|HTI|SRR135545|UNK|2010-01-01	SRR135545	Katz et al. Mbio 2013	2010	America	Haiti	HTI	UNK
America|HTI|SRR191363|UNK|2010-01-01	SRR191363	Katz et al. Mbio 2013	2010	America	Haiti	HTI	UNK
America|HTI|SRR191381|UNK|2010-01-01	SRR191381	Katz et al. Mbio 2013	2010	America	Haiti	HTI	UNK
Asia|BGD|SRR227303|UNK|2010-01-01	SRR227303	Katz et al. Mbio 2013	2010	Asia	Bangladesh	BGD	UNK
Africa|ZMB|SRR227309|T10|2004-01-01	SRR227309	Katz et al. Mbio 2013	2004	Africa	Zambia	ZMB	T10
Africa|ZWE|SRR227311|T11|2009-01-01	SRR227311	Katz et al. Mbio 2013	2009	Africa	Zimbabwe	ZWE	T11
Asia|THA|SRR227324|UNK|2010-01-01	SRR227324	Katz et al. Mbio 2013	2010	Asia	Thailand	THA	UNK
Asia|BGD|SRR227335|UNK|2010-01-01	SRR227335	Katz et al. Mbio 2013	2010	Asia	Bangladesh	BGD	UNK
Africa|KEN|ERR037738|T10|2010-01-01	ERR037738	Kiiru et al. PLoS One 2013	2010	Africa	Kenya	KEN	T10
Africa|KEN|ERR037739|T10|2010-01-01	ERR037739	Kiiru et al. PLoS One 2013	2010	Africa	Kenya	KEN	T10
Africa|KEN|ERR037741|T10|2010-01-01	ERR037741	Kiiru et al. PLoS One 2013	2010	Africa	Kenya	KEN	T10
Africa|KEN|ERR117480|T10|2009-01-01	ERR117480	Kiiru et al. PLoS One 2013	2009	Africa	Kenya	KEN	T10
Africa|KEN|ERR117482|T10|2009-01-01	ERR117482	Kiiru et al. PLoS One 2013	2009	Africa	Kenya	KEN	T10
Africa|KEN|ERR117484|T10|2010-01-01	ERR117484	Kiiru et al. PLoS One 2013	2010	Africa	Kenya	KEN	T10
Africa|KEN|ERR117485|T10|2010-01-01	ERR117485	Kiiru et al. PLoS One 2013	2010	Africa	Kenya	KEN	T10
Africa|KEN|ERR117490|T10|2010-01-01	ERR117490	Kiiru et al. PLoS One 2013	2010	Africa	Kenya	KEN	T10
Africa|KEN|ERR117473|T10|2010-01-01	ERR117473	Kiiru et al. PLoS One 2013	2010	Africa	Kenya	KEN	T10
Africa|KEN|ERR117555|T10|2009-01-01	ERR117555	Kiiru et al. PLoS One 2013	2009	Africa	Kenya	KEN	T10
Africa|KEN|ERR117556|T10|2009-01-01	ERR117556	Kiiru et al. PLoS One 2013	2009	Africa	Kenya	KEN	T10
Africa|KEN|ERR117577|T10|2010-01-01	ERR117577	Kiiru et al. PLoS One 2013	2010	Africa	Kenya	KEN	T10
Africa|KEN|ERR117578|T10|2010-01-01	ERR117578	Kiiru et al. PLoS One 2013	2010	Africa	Kenya	KEN	T10
Africa|KEN|ERR117579|T10|2007-01-01	ERR117579	Kiiru et al. PLoS One 2013	2007	Africa	Kenya	KEN	T10
Africa|KEN|ERR117581|T10|2010-01-01	ERR117581	Kiiru et al. PLoS One 2013	2010	Africa	Kenya	KEN	T10
Africa|KEN|ERR117583|T10|2010-01-01	ERR117583	Kiiru et al. PLoS One 2013	2010	Africa	Kenya	KEN	T10
Africa|KEN|ERR117586|T10|2010-01-01	ERR117586	Kiiru et al. PLoS One 2013	2010	Africa	Kenya	KEN	T10
Africa|KEN|ERR117588|T10|2010-01-01	ERR117588	Kiiru et al. PLoS One 2013	2010	Africa	Kenya	KEN	T10
Africa|KEN|ERR117590|T10|2010-01-01	ERR117590	Kiiru et al. PLoS One 2013	2010	Africa	Kenya	KEN	T10
Africa|KEN|ERR117592|T10|2009-01-01	ERR117592	Kiiru et al. PLoS One 2013	2009	Africa	Kenya	KEN	T10
Africa|KEN|ERR117593|T10|2007-01-01	ERR117593	Kiiru et al. PLoS One 2013	2007	Africa	Kenya	KEN	T10
Africa|KEN|ERR117594|T10|2009-01-01	ERR117594	Kiiru et al. PLoS One 2013	2009	Africa	Kenya	KEN	T10
Africa|KEN|ERR117595|T10|2010-01-01	ERR117595	Kiiru et al. PLoS One 2013	2010	Africa	Kenya	KEN	T10
Africa|KEN|ERR117569|T10|2010-01-01	ERR117569	Kiiru et al. PLoS One 2013	2010	Africa	Kenya	KEN	T10
Africa|KEN|ERR117597|T10|2010-01-01	ERR117597	Kiiru et al. PLoS One 2013	2010	Africa	Kenya	KEN	T10
Africa|KEN|ERR117599|T10|2010-01-01	ERR117599	Kiiru et al. PLoS One 2013	2010	Africa	Kenya	KEN	T10
Africa|KEN|ERR117600|sporadic|2009-01-01	ERR117600	Kiiru et al. PLoS One 2013	2009	Africa	Kenya	KEN	T17
Africa|KEN|ERR117604|T10|2009-01-01	ERR117604	Kiiru et al. PLoS One 2013	2009	Africa	Kenya	KEN	T10
Africa|KEN|ERR117605|T10|2009-01-01	ERR117605	Kiiru et al. PLoS One 2013	2009	Africa	Kenya	KEN	T10
Africa|KEN|ERR117606|T10|2008-01-01	ERR117606	Kiiru et al. PLoS One 2013	2008	Africa	Kenya	KEN	T10
Africa|KEN|ERR117607|T10|2009-01-01	ERR117607	Kiiru et al. PLoS One 2013	2009	Africa	Kenya	KEN	T10
Africa|KEN|ERR117609|T10|2009-01-01	ERR117609	Kiiru et al. PLoS One 2013	2009	Africa	Kenya	KEN	T10
Africa|KEN|ERR117610|T10|2009-01-01	ERR117610	Kiiru et al. PLoS One 2013	2009	Africa	Kenya	KEN	T10
Africa|KEN|ERR117612|T10|2009-01-01	ERR117612	Kiiru et al. PLoS One 2013	2009	Africa	Kenya	KEN	T10
Africa|KEN|ERR117613|T10|2009-01-01	ERR117613	Kiiru et al. PLoS One 2013	2009	Africa	Kenya	KEN	T10
Africa|KEN|ERR117571|T10|2010-01-01	ERR117571	Kiiru et al. PLoS One 2013	2010	Africa	Kenya	KEN	T10
Africa|KEN|ERR117572|T10|2009-01-01	ERR117572	Kiiru et al. PLoS One 2013	2009	Africa	Kenya	KEN	T10
Africa|KEN|ERR117573|T10|2010-01-01	ERR117573	Kiiru et al. PLoS One 2013	2010	Africa	Kenya	KEN	T10
Africa|KEN|ERR114415|T10|2009-01-01	ERR114415	Kiiru et al. PLoS One 2013	2009	Africa	Kenya	KEN	T10
Africa|KEN|ERR114416|T10|2009-01-01	ERR114416	Kiiru et al. PLoS One 2013	2009	Africa	Kenya	KEN	T10
Africa|KEN|ERR114418|sporadic|2009-01-01	ERR114418	Kiiru et al. PLoS One 2013	2009	Africa	Kenya	KEN	T16
Asia|IND|ERR018111|UNK|2007-01-01	ERR018111	Mutreja et al. Nature 2011	2007	Asia	India	IND	UNK
Asia|IND|ERR018112|UNK|2006-01-01	ERR018112	Mutreja et al. Nature 2011	2006	Asia	India	IND	UNK
Asia|BGD|ERR018113|UNK|2001-01-01	ERR018113	Mutreja et al. Nature 2011	2001	Asia	Bangladesh	BGD	UNK
Asia|BGD|ERR018114|UNK|1999-01-01	ERR018114	Mutreja et al. Nature 2011	1999	Asia	Bangladesh	BGD	UNK
Asia|BGD|ERR018115|UNK|2001-01-01	ERR018115	Mutreja et al. Nature 2011	2001	Asia	Bangladesh	BGD	UNK
Asia|BGD|ERR018116|UNK|2001-01-01	ERR018116	Mutreja et al. Nature 2011	2001	Asia	Bangladesh	BGD	UNK
Asia|VNM|ERR019879|UNK|1995-01-01	ERR019879	Mutreja et al. Nature 2011	1995	Asia	Viet Nam	VNM	UNK
Asia|VNM|ERR019880|UNK|2002-01-01	ERR019880	Mutreja et al. Nature 2011	2002	Asia	Viet Nam	VNM	UNK
Asia|IND|ERR019881|UNK|2004-01-01	ERR019881	Mutreja et al. Nature 2011	2004	Asia	India	IND	UNK
Asia|BGD|ERR019883|UNK|1991-01-01	ERR019883	Mutreja et al. Nature 2011	1991	Asia	Bangladesh	BGD	UNK
Asia|BGD|ERR019884|UNK|2000-01-01	ERR019884	Mutreja et al. Nature 2011	2000	Asia	Bangladesh	BGD	UNK
Asia|VNM|ERR019885|UNK|2007-01-01	ERR019885	Mutreja et al. Nature 2011	2007	Asia	Viet Nam	VNM	UNK
Asia|IND|ERR018119|UNK|1993-01-01	ERR018119	Mutreja et al. Nature 2011	1993	Asia	India	IND	UNK
Asia|BGD|ERR018120|UNK|1994-01-01	ERR018120	Mutreja et al. Nature 2011	1994	Asia	Bangladesh	BGD	UNK
Asia|BGD|ERR018121|UNK|2002-01-01	ERR018121	Mutreja et al. Nature 2011	2002	Asia	Bangladesh	BGD	UNK
Asia|BGD|ERR018122|UNK|1991-01-01	ERR018122	Mutreja et al. Nature 2011	1991	Asia	Bangladesh	BGD	UNK
Asia|IND|ERR018123|UNK|2004-01-01	ERR018123	Mutreja et al. Nature 2011	2004	Asia	India	IND	UNK
Asia|IND|ERR018124|UNK|1992-01-01	ERR018124	Mutreja et al. Nature 2011	1992	Asia	India	IND	UNK
Asia|IND|ERR018125|UNK|1991-01-01	ERR018125	Mutreja et al. Nature 2011	1991	Asia	India	IND	UNK
Asia|IND|ERR018126|UNK|1990-01-01	ERR018126	Mutreja et al. Nature 2011	1990	Asia	India	IND	UNK
Asia|IND|ERR018127|UNK|1989-01-01	ERR018127	Mutreja et al. Nature 2011	1989	Asia	India	IND	UNK
Asia|BGD|ERR018128|UNK|2006-01-01	ERR018128	Mutreja et al. Nature 2011	2006	Asia	Bangladesh	BGD	UNK
Asia|IND|ERR018130|UNK|2004-01-01	ERR018130	Mutreja et al. Nature 2011	2004	Asia	India	IND	UNK
America|COL|ERR018146|T2|1992-01-01	ERR018146	Mutreja et al. Nature 2011	1992	America	Colombia	COL	T2
Unknown|UNK|ERR018147|UNK|1990-01-01	ERR018147	Mutreja et al. Nature 2011	1990	Unknown	?	UNK	UNK
America|COL|ERR018148|T2|1992-01-01	ERR018148	Mutreja et al. Nature 2011	1992	America	Colombia	COL	T2
America|COL|ERR018149|T2|1992-01-01	ERR018149	Mutreja et al. Nature 2011	1992	America	Colombia	COL	T2
Africa|MOZ|ERR018150|T1|1991-01-01	ERR018150	Mutreja et al. Nature 2011	1991	Africa	Mozambique	MOZ	T1
Africa|MOZ|ERR018151|T1|1991-01-01	ERR018151	Mutreja et al. Nature 2011	1991	Africa	Mozambique	MOZ	T1
Africa|MOZ|ERR018152|T1|1991-01-01	ERR018152	Mutreja et al. Nature 2011	1991	Africa	Mozambique	MOZ	T1
Asia|IND|ERR018153|UNK|1989-01-01	ERR018153	Mutreja et al. Nature 2011	1989	Asia	India	IND	UNK
Asia|IND|ERR018154|UNK|1989-01-01	ERR018154	Mutreja et al. Nature 2011	1989	Asia	India	IND	UNK
America|COL|ERR018156|T2|1992-01-01	ERR018156	Mutreja et al. Nature 2011	1992	America	Colombia	COL	T2
America|ARG|ERR018158|T2|1992-01-01	ERR018158	Mutreja et al. Nature 2011	1992	America	Argentina	ARG	T2
America|MEX|ERR018159|T2|1991-01-01	ERR018159	Mutreja et al. Nature 2011	1991	America	Mexico	MEX	T2
America|BOL|ERR018160|T2|1992-01-01	ERR018160	Mutreja et al. Nature 2011	1992	America	Bolivia	BOL	T2
America|MEX|ERR018161|T2|1991-01-01	ERR018161	Mutreja et al. Nature 2011	1991	America	Mexico	MEX	T2
America|ARG|ERR018167|T2|1992-01-01	ERR018167	Mutreja et al. Nature 2011	1992	America	Argentina	ARG	T2
America|ARG|ERR018168|T2|1992-01-01	ERR018168	Mutreja et al. Nature 2011	1992	America	Argentina	ARG	T2
Asia|VNM|ERR018169|UNK|1989-01-01	ERR018169	Mutreja et al. Nature 2011	1989	Asia	Viet Nam	VNM	UNK
Asia|VNM|ERR018171|UNK|1989-01-01	ERR018171	Mutreja et al. Nature 2011	1989	Asia	Viet Nam	VNM	UNK
Africa|DJI|ERR018172|T10|2007-01-01	ERR018172	Mutreja et al. Nature 2011	2007	Africa	Djibouti	DJI	T10
Africa|DJI|ERR018174|T10|2007-01-01	ERR018174	Mutreja et al. Nature 2011	2007	Africa	Djibouti	DJI	T10
Africa|DJI|ERR018175|T10|2007-01-01	ERR018175	Mutreja et al. Nature 2011	2007	Africa	Djibouti	DJI	T10
Asia|BGD|ERR018176|UNK|1987-01-01	ERR018176	Mutreja et al. Nature 2011	1987	Asia	Bangladesh	BGD	UNK
Asia|BGD|ERR018177|UNK|1987-01-01	ERR018177	Mutreja et al. Nature 2011	1987	Asia	Bangladesh	BGD	UNK
Asia|BGD|ERR018179|UNK|1994-01-01	ERR018179	Mutreja et al. Nature 2011	1994	Asia	Bangladesh	BGD	UNK
America|ARG|ERR018181|T2|1993-01-01	ERR018181	Mutreja et al. Nature 2011	1993	America	Argentina	ARG	T2
Asia|BGD|ERR018182|UNK|2007-01-01	ERR018182	Mutreja et al. Nature 2011	2007	Asia	Bangladesh	BGD	UNK
Asia|IND|ERR018186|UNK|1973-01-01	ERR018186	Mutreja et al. Nature 2011	1973	Asia	India	IND	UNK
Asia|IND|ERR018187|UNK|2009-01-01	ERR018187	Mutreja et al. Nature 2011	2009	Asia	India	IND	UNK
Asia|IND|ERR018188|UNK|1979-01-01	ERR018188	Mutreja et al. Nature 2011	1979	Asia	India	IND	UNK
Asia|IND|ERR018189|UNK|1980-01-01	ERR018189	Mutreja et al. Nature 2011	1980	Asia	India	IND	UNK
Asia|BHR|ERR018192|UNK|1978-01-01	ERR018192	Mutreja et al. Nature 2011	1978	Asia	Bahrain	BHR	UNK
Asia|MYS|ERR018193|UNK|1978-01-01	ERR018193	Mutreja et al. Nature 2011	1978	Asia	Malaysia	MYS	UNK
Asia|IND|ERR018195|UNK|1992-01-01	ERR018195	Mutreja et al. Nature 2011	1992	Asia	India	IND	UNK
Africa|KEN|ERR019287|T10|2007-01-01	ERR019287	Mutreja et al. Nature 2011	2007	Africa	Kenya	KEN	T10
Africa|KEN|ERR019288|T10|2005-01-01	ERR019288	Mutreja et al. Nature 2011	2005	Africa	Kenya	KEN	T10
Africa|KEN|ERR019289|T10|2007-01-01	ERR019289	Mutreja et al. Nature 2011	2007	Africa	Kenya	KEN	T10
Africa|KEN|ERR019290|T10|2007-01-01	ERR019290	Mutreja et al. Nature 2011	2007	Africa	Kenya	KEN	T10
Africa|KEN|ERR019291|T10|2007-01-01	ERR019291	Mutreja et al. Nature 2011	2007	Africa	Kenya	KEN	T10
Africa|KEN|ERR019292|T10|2007-01-01	ERR019292	Mutreja et al. Nature 2011	2007	Africa	Kenya	KEN	T10
Africa|KEN|ERR019295|T10|2007-01-01	ERR019295	Mutreja et al. Nature 2011	2007	Africa	Kenya	KEN	T10
Africa|KEN|ERR019296|T10|2005-01-01	ERR019296	Mutreja et al. Nature 2011	2005	Africa	Kenya	KEN	T10
Africa|KEN|ERR019297|T10|2005-01-01	ERR019297	Mutreja et al. Nature 2011	2005	Africa	Kenya	KEN	T10
Africa|KEN|ERR028066|T10|2009-01-01	ERR028066	Mutreja et al. Nature 2011	2009	Africa	Kenya	KEN	T10
Africa|KEN|ERR028068|T10|2009-01-01	ERR028068	Mutreja et al. Nature 2011	2009	Africa	Kenya	KEN	T10
Africa|KEN|ERR028074|T10|2009-01-01	ERR028074	Mutreja et al. Nature 2011	2009	Africa	Kenya	KEN	T10
Africa|KEN|ERR028075|T10|2009-01-01	ERR028075	Mutreja et al. Nature 2011	2009	Africa	Kenya	KEN	T10
Africa|KEN|ERR028076|T10|2009-01-01	ERR028076	Mutreja et al. Nature 2011	2009	Africa	Kenya	KEN	T10
Africa|MOZ|ERR025356|T8|2005-01-01	ERR025356	Mutreja et al. Nature 2011	2005	Africa	Mozambique	MOZ	T8
Asia|IND|ERR025357|UNK|2007-01-01	ERR025357	Mutreja et al. Nature 2011	2007	Asia	India	IND	UNK
Asia|IND|ERR025358|UNK|2007-01-01	ERR025358	Mutreja et al. Nature 2011	2007	Asia	India	IND	UNK
Asia|IND|ERR025359|UNK|2007-01-01	ERR025359	Mutreja et al. Nature 2011	2007	Asia	India	IND	UNK
Asia|IND|ERR025360|UNK|2007-01-01	ERR025360	Mutreja et al. Nature 2011	2007	Asia	India	IND	UNK
Asia|IND|ERR025361|UNK|2004-01-01	ERR025361	Mutreja et al. Nature 2011	2004	Asia	India	IND	UNK
Asia|VNM|ERR025362|UNK|2004-01-01	ERR025362	Mutreja et al. Nature 2011	2004	Asia	Viet Nam	VNM	UNK
Asia|VNM|ERR025364|UNK|2003-01-01	ERR025364	Mutreja et al. Nature 2011	2003	Asia	Viet Nam	VNM	UNK
Asia|IND|ERR025366|UNK|2007-01-01	ERR025366	Mutreja et al. Nature 2011	2007	Asia	India	IND	UNK
Africa|MOZ|ERR025367|T8|2005-01-01	ERR025367	Mutreja et al. Nature 2011	2005	Africa	Mozambique	MOZ	T8
Asia|IND|ERR025368|UNK|2007-01-01	ERR025368	Mutreja et al. Nature 2011	2007	Asia	India	IND	UNK
Asia|IND|ERR025369|UNK|2006-01-01	ERR025369	Mutreja et al. Nature 2011	2006	Asia	India	IND	UNK
Africa|TZA|ERR025370|T10|2009-01-01	ERR025370	Mutreja et al. Nature 2011	2009	Africa	Tanzania	TZA	T10
Asia|IND|ERR025371|UNK|2007-01-01	ERR025371	Mutreja et al. Nature 2011	2007	Asia	India	IND	UNK
Asia|IND|ERR025372|UNK|2007-01-01	ERR025372	Mutreja et al. Nature 2011	2007	Asia	India	IND	UNK
Asia|BGD|ERR025373|UNK|2001-01-01	ERR025373	Mutreja et al. Nature 2011	2001	Asia	Bangladesh	BGD	UNK
Asia|IND|ERR025374|UNK|2005-01-01	ERR025374	Mutreja et al. Nature 2011	2005	Asia	India	IND	UNK
Asia|IND|ERR025375|UNK|2007-01-01	ERR025375	Mutreja et al. Nature 2011	2007	Asia	India	IND	UNK
Africa|MOZ|ERR025377|T8|2005-01-01	ERR025377	Mutreja et al. Nature 2011	2005	Africa	Mozambique	MOZ	T8
America|PER|ERR025378|T2|1991-01-01	ERR025378	Mutreja et al. Nature 2011	1991	America	Peru	PER	T2
Unknown|UNK|ERR025380|UNK|1973-01-01	ERR025380	Mutreja et al. Nature 2011	1973	Unknown	?	UNK	UNK
Africa|AGO|ERR025381|T1|1989-01-01	ERR025381	Mutreja et al. Nature 2011	1989	Africa	Angola	AGO	T1
Asia|IDN|ERR025382|UNK|1957-01-01	ERR025382	Mutreja et al. Nature 2011	1957	Asia	Indonesia	IDN	UNK
Asia|BGD|ERR025383|UNK|1979-01-01	ERR025383	Mutreja et al. Nature 2011	1979	Asia	Bangladesh	BGD	UNK
Asia|IND|ERR025384|UNK|1977-01-01	ERR025384	Mutreja et al. Nature 2011	1977	Asia	India	IND	UNK
Asia|BGD|ERR025385|UNK|1971-01-01	ERR025385	Mutreja et al. Nature 2011	1971	Asia	Bangladesh	BGD	UNK
Asia|BGD|ERR025386|UNK|1979-01-01	ERR025386	Mutreja et al. Nature 2011	1979	Asia	Bangladesh	BGD	UNK
America|PER|ERR025388|T2|1991-01-01	ERR025388	Mutreja et al. Nature 2011	1991	America	Peru	PER	T2
America|PER|ERR025389|T2|1991-01-01	ERR025389	Mutreja et al. Nature 2011	1991	America	Peru	PER	T2
America|PER|ERR025390|T2|1991-01-01	ERR025390	Mutreja et al. Nature 2011	1991	America	Peru	PER	T2
Asia|BGD|ERR025396|UNK|1991-01-01	ERR025396	Mutreja et al. Nature 2011	1991	Asia	Bangladesh	BGD	UNK
America|HTI|CP003069.1/CP003070.1|UNK|2010-01-01	CP003069.1/CP003070.1	Reimer et al. EID 2011	2010	America	Haiti	HTI	UNK
America|HTI|AELJ00000000.1|UNK|2010-01-01	AELJ00000000.1	Reimer et al. EID 2011	2010	America	Haiti	HTI	UNK
America|HTI|AELI00000000.1|UNK|2010-01-01	AELI00000000.1	Reimer et al. EID 2011	2010	America	Haiti	HTI	UNK
Asia|PAK|ERR051745|UNK|2010-01-01	ERR051745	Shah et al. EID 2015	2010	Asia	Pakistan	PAK	UNK
Asia|PAK|ERR051755|UNK|2010-01-01	ERR051755	Shah et al. EID 2015	2010	Asia	Pakistan	PAK	UNK
Asia|PAK|ERR051756|UNK|2010-01-01	ERR051756	Shah et al. EID 2015	2010	Asia	Pakistan	PAK	UNK
Asia|PAK|ERR051758|UNK|2010-01-01	ERR051758	Shah et al. EID 2015	2010	Asia	Pakistan	PAK	UNK
Asia|PAK|ERR051759|UNK|2010-01-01	ERR051759	Shah et al. EID 2015	2010	Asia	Pakistan	PAK	UNK
Asia|PAK|ERR051760|UNK|2010-01-01	ERR051760	Shah et al. EID 2015	2010	Asia	Pakistan	PAK	UNK
Asia|PAK|ERR051761|UNK|2010-01-01	ERR051761	Shah et al. EID 2015	2010	Asia	Pakistan	PAK	UNK
Asia|PAK|ERR051762|UNK|2010-01-01	ERR051762	Shah et al. EID 2015	2010	Asia	Pakistan	PAK	UNK
Asia|PAK|ERR051763|UNK|2010-01-01	ERR051763	Shah et al. EID 2015	2010	Asia	Pakistan	PAK	UNK
Asia|PAK|ERR051746|UNK|2010-01-01	ERR051746	Shah et al. EID 2015	2010	Asia	Pakistan	PAK	UNK
Asia|PAK|ERR051764|UNK|2010-01-01	ERR051764	Shah et al. EID 2015	2010	Asia	Pakistan	PAK	UNK
Asia|PAK|ERR051765|UNK|2010-01-01	ERR051765	Shah et al. EID 2015	2010	Asia	Pakistan	PAK	UNK
Asia|PAK|ERR051767|UNK|2010-01-01	ERR051767	Shah et al. EID 2015	2010	Asia	Pakistan	PAK	UNK
Asia|PAK|ERR051748|UNK|2010-01-01	ERR051748	Shah et al. EID 2015	2010	Asia	Pakistan	PAK	UNK
Asia|PAK|ERR051749|UNK|2010-01-01	ERR051749	Shah et al. EID 2015	2010	Asia	Pakistan	PAK	UNK
Asia|PAK|ERR051751|UNK|2010-01-01	ERR051751	Shah et al. EID 2015	2010	Asia	Pakistan	PAK	UNK
Asia|PAK|ERR051752|UNK|2010-01-01	ERR051752	Shah et al. EID 2015	2010	Asia	Pakistan	PAK	UNK
Asia|PAK|ERR051768|UNK|2010-01-01	ERR051768	Shah et al. EID 2015	2010	Asia	Pakistan	PAK	UNK
Asia|PAK|ERR051777|UNK|2010-01-01	ERR051777	Shah et al. EID 2015	2010	Asia	Pakistan	PAK	UNK
Asia|PAK|ERR051779|UNK|2010-01-01	ERR051779	Shah et al. EID 2015	2010	Asia	Pakistan	PAK	UNK
Asia|PAK|ERR051780|UNK|2010-01-01	ERR051780	Shah et al. EID 2015	2010	Asia	Pakistan	PAK	UNK
Asia|PAK|ERR051781|UNK|2010-01-01	ERR051781	Shah et al. EID 2015	2010	Asia	Pakistan	PAK	UNK
Asia|PAK|ERR051782|UNK|2010-01-01	ERR051782	Shah et al. EID 2015	2010	Asia	Pakistan	PAK	UNK
Asia|PAK|ERR051783|UNK|2010-01-01	ERR051783	Shah et al. EID 2015	2010	Asia	Pakistan	PAK	UNK
Asia|PAK|ERR051784|UNK|2010-01-01	ERR051784	Shah et al. EID 2015	2010	Asia	Pakistan	PAK	UNK
Asia|PAK|ERR051785|UNK|2010-01-01	ERR051785	Shah et al. EID 2015	2010	Asia	Pakistan	PAK	UNK
Asia|PAK|ERR051786|UNK|2010-01-01	ERR051786	Shah et al. EID 2015	2010	Asia	Pakistan	PAK	UNK
Asia|PAK|ERR051769|UNK|2010-01-01	ERR051769	Shah et al. EID 2015	2010	Asia	Pakistan	PAK	UNK
Asia|PAK|ERR051787|UNK|2010-01-01	ERR051787	Shah et al. EID 2015	2010	Asia	Pakistan	PAK	UNK
Asia|PAK|ERR051788|UNK|2010-01-01	ERR051788	Shah et al. EID 2015	2010	Asia	Pakistan	PAK	UNK
Asia|PAK|ERR051789|UNK|2010-01-01	ERR051789	Shah et al. EID 2015	2010	Asia	Pakistan	PAK	UNK
Asia|PAK|ERR051790|UNK|2010-01-01	ERR051790	Shah et al. EID 2015	2010	Asia	Pakistan	PAK	UNK
Asia|PAK|ERR051770|UNK|2010-01-01	ERR051770	Shah et al. EID 2015	2010	Asia	Pakistan	PAK	UNK
Asia|PAK|ERR051771|UNK|2010-01-01	ERR051771	Shah et al. EID 2015	2010	Asia	Pakistan	PAK	UNK
Asia|PAK|ERR051772|UNK|2010-01-01	ERR051772	Shah et al. EID 2015	2010	Asia	Pakistan	PAK	UNK
Asia|PAK|ERR051773|UNK|2010-01-01	ERR051773	Shah et al. EID 2015	2010	Asia	Pakistan	PAK	UNK
Asia|PAK|ERR051775|UNK|2010-01-01	ERR051775	Shah et al. EID 2015	2010	Asia	Pakistan	PAK	UNK
Asia|PAK|ERR051776|UNK|2010-01-01	ERR051776	Shah et al. EID 2015	2010	Asia	Pakistan	PAK	UNK
Africa|ZMB|SRR227307|T10|2004-01-01	SRR227307	Unpublished EBI-ENA	2004	Africa	Zambia	ZMB	T10
Asia|BGD|SRR491153|UNK|2011-01-01	SRR491153	Unpublished EBI-ENA	2011	Asia	Bangladesh	BGD	UNK
Africa|KEN|ERS1572783|T13|2015-01-01	ERS1572783	Weill et al. Nature 2019	2015	Africa	Kenya	KEN	T13
Africa|KEN|ERS1572784|T13|2015-01-01	ERS1572784	Weill et al. Nature 2019	2015	Africa	Kenya	KEN	T13
Africa|KEN|ERS1572785|T13|2015-01-01	ERS1572785	Weill et al. Nature 2019	2015	Africa	Kenya	KEN	T13
Africa|KEN|ERS1572793|T13|2015-01-01	ERS1572793	Weill et al. Nature 2019	2015	Africa	Kenya	KEN	T13
Africa|KEN|ERS1572798|T10|2012-01-01	ERS1572798	Weill et al. Nature 2019	2012	Africa	Kenya	KEN	T10
Africa|KEN|ERS1572803|T10|2012-01-01	ERS1572803	Weill et al. Nature 2019	2012	Africa	Kenya	KEN	T10
Africa|KEN|ERS1572809|T10|2012-01-01	ERS1572809	Weill et al. Nature 2019	2012	Africa	Kenya	KEN	T10
Africa|KEN|ERS1572813|T10|2010-01-01	ERS1572813	Weill et al. Nature 2019	2010	Africa	Kenya	KEN	T10
Africa|KEN|ERS1572815|T13|2016-01-01	ERS1572815	Weill et al. Nature 2019	2016	Africa	Kenya	KEN	T13
Asia|BGD|ERR2265590|UNK|2011-01-01	ERR2265590	Weill et al. Nature 2019	2011	Asia	Bangladesh	BGD	UNK
Africa|SSD|ERR2265591|T10|2014-01-01	ERR2265591	Weill et al. Nature 2019	2014	Africa	South Sudan	SSD	T10
Africa|SSD|ERR2265645|T10|2014-01-01	ERR2265645	Weill et al. Nature 2019	2014	Africa	South Sudan	SSD	T10
Africa|SSD|ERR2265646|T10|2014-01-01	ERR2265646	Weill et al. Nature 2019	2014	Africa	South Sudan	SSD	T10
Africa|SSD|ERR2265647|T10|2014-01-01	ERR2265647	Weill et al. Nature 2019	2014	Africa	South Sudan	SSD	T10
Africa|SSD|ERR2265648|T10|2014-01-01	ERR2265648	Weill et al. Nature 2019	2014	Africa	South Sudan	SSD	T10
Asia|IND|ERR2265649|UNK|2014-01-01	ERR2265649	Weill et al. Nature 2019	2014	Asia	India	IND	UNK
Africa|COD|ERR2265650|T10|2015-01-01	ERR2265650	Weill et al. Nature 2019	2015	Africa	Democratic Republic of the Congo	COD	T10
Africa|COD|ERR2265651|T10|2015-01-01	ERR2265651	Weill et al. Nature 2019	2015	Africa	Democratic Republic of the Congo	COD	T10
Asia|IND|ERR2265652|UNK|2015-01-01	ERR2265652	Weill et al. Nature 2019	2015	Asia	India	IND	UNK
Africa|SSD|ERR2265653|T10|2015-01-01	ERR2265653	Weill et al. Nature 2019	2015	Africa	South Sudan	SSD	T10
Africa|SSD|ERR2265654|T10|2015-01-01	ERR2265654	Weill et al. Nature 2019	2015	Africa	South Sudan	SSD	T10
Asia|IRQ|ERR2265655|UNK|2015-01-01	ERR2265655	Weill et al. Nature 2019	2015	Asia	Iraq	IRQ	UNK
Asia|IRQ|ERR2265656|UNK|2015-01-01	ERR2265656	Weill et al. Nature 2019	2015	Asia	Iraq	IRQ	UNK
Asia|IRQ|ERR2265657|UNK|2015-01-01	ERR2265657	Weill et al. Nature 2019	2015	Asia	Iraq	IRQ	UNK
Asia|IRQ|ERR2265658|UNK|2015-01-01	ERR2265658	Weill et al. Nature 2019	2015	Asia	Iraq	IRQ	UNK
Asia|IRQ|ERR2265659|UNK|2015-01-01	ERR2265659	Weill et al. Nature 2019	2015	Asia	Iraq	IRQ	UNK
Asia|IRQ|ERR2265660|UNK|2015-01-01	ERR2265660	Weill et al. Nature 2019	2015	Asia	Iraq	IRQ	UNK
Africa|COD|ERR2265661|T10|2015-01-01	ERR2265661	Weill et al. Nature 2019	2015	Africa	Democratic Republic of the Congo	COD	T10
Asia|IRQ|ERR2265662|UNK|2007-01-01	ERR2265662	Weill et al. Nature 2019	2007	Asia	Iraq	IRQ	UNK
Asia|IRQ|ERR2265663|UNK|2007-01-01	ERR2265663	Weill et al. Nature 2019	2007	Asia	Iraq	IRQ	UNK
Asia|IRQ|ERR2265664|UNK|2007-01-01	ERR2265664	Weill et al. Nature 2019	2007	Asia	Iraq	IRQ	UNK
Asia|IRQ|ERR2265665|UNK|2007-01-01	ERR2265665	Weill et al. Nature 2019	2007	Asia	Iraq	IRQ	UNK
Asia|IRQ|ERR2265666|UNK|2007-01-01	ERR2265666	Weill et al. Nature 2019	2007	Asia	Iraq	IRQ	UNK
Africa|SSD|ERR2265667|T10|2016-01-01	ERR2265667	Weill et al. Nature 2019	2016	Africa	South Sudan	SSD	T10
Africa|SSD|ERR2265668|T10|2016-01-01	ERR2265668	Weill et al. Nature 2019	2016	Africa	South Sudan	SSD	T10
Africa|SSD|ERR2265669|T10|2017-01-01	ERR2265669	Weill et al. Nature 2019	2017	Africa	South Sudan	SSD	T10
Africa|SSD|ERR2265670|T10|2017-01-01	ERR2265670	Weill et al. Nature 2019	2017	Africa	South Sudan	SSD	T10
Africa|SSD|ERR2265671|T10|2017-01-01	ERR2265671	Weill et al. Nature 2019	2017	Africa	South Sudan	SSD	T10
Africa|SSD|ERR2265672|T10|2017-01-01	ERR2265672	Weill et al. Nature 2019	2017	Africa	South Sudan	SSD	T10
Africa|SSD|ERR2265673|T10|2017-01-01	ERR2265673	Weill et al. Nature 2019	2017	Africa	South Sudan	SSD	T10
Asia|YEM|ERR2265674|T13|2016-01-01	ERR2265674	Weill et al. Nature 2019	2016	Asia	Yemen	YEM	T13
Asia|YEM|ERR2265675|T13|2016-01-01	ERR2265675	Weill et al. Nature 2019	2016	Asia	Yemen	YEM	T13
Asia|YEM|ERR2265676|T13|2016-01-01	ERR2265676	Weill et al. Nature 2019	2016	Asia	Yemen	YEM	T13
Asia|YEM|ERR2265677|T13|2016-01-01	ERR2265677	Weill et al. Nature 2019	2016	Asia	Yemen	YEM	T13
Asia|YEM|ERR2265678|T13|2016-01-01	ERR2265678	Weill et al. Nature 2019	2016	Asia	Yemen	YEM	T13
Asia|YEM|ERR2269613|T13|2016-01-01	ERR2269613	Weill et al. Nature 2019	2016	Asia	Yemen	YEM	T13
Asia|YEM|ERR2269614|T13|2016-01-01	ERR2269614	Weill et al. Nature 2019	2016	Asia	Yemen	YEM	T13
Asia|YEM|ERR2269615|T13|2016-01-01	ERR2269615	Weill et al. Nature 2019	2016	Asia	Yemen	YEM	T13
Asia|YEM|ERR2269616|T13|2017-01-01	ERR2269616	Weill et al. Nature 2019	2017	Asia	Yemen	YEM	T13
Asia|YEM|ERR2269617|T13|2017-01-01	ERR2269617	Weill et al. Nature 2019	2017	Asia	Yemen	YEM	T13
Asia|YEM|ERR2269618|T13|2017-01-01	ERR2269618	Weill et al. Nature 2019	2017	Asia	Yemen	YEM	T13
Asia|YEM|ERR2269619|T13|2017-01-01	ERR2269619	Weill et al. Nature 2019	2017	Asia	Yemen	YEM	T13
Asia|YEM|ERR2269620|T13|2017-01-01	ERR2269620	Weill et al. Nature 2019	2017	Asia	Yemen	YEM	T13
Asia|YEM|ERR2269621|T13|2017-01-01	ERR2269621	Weill et al. Nature 2019	2017	Asia	Yemen	YEM	T13
Asia|YEM|ERR2269622|T13|2017-01-01	ERR2269622	Weill et al. Nature 2019	2017	Asia	Yemen	YEM	T13
Asia|YEM|ERR2269640|T13|2017-01-01	ERR2269640	Weill et al. Nature 2019	2017	Asia	Yemen	YEM	T13
Asia|YEM|ERR2269641|T13|2017-01-01	ERR2269641	Weill et al. Nature 2019	2017	Asia	Yemen	YEM	T13
Asia|YEM|ERR2269642|T13|2017-01-01	ERR2269642	Weill et al. Nature 2019	2017	Asia	Yemen	YEM	T13
Asia|YEM|ERR2269643|T13|2017-01-01	ERR2269643	Weill et al. Nature 2019	2017	Asia	Yemen	YEM	T13
Asia|YEM|ERR2269644|T13|2017-01-01	ERR2269644	Weill et al. Nature 2019	2017	Asia	Yemen	YEM	T13
Asia|YEM|ERR2269645|T13|2017-01-01	ERR2269645	Weill et al. Nature 2019	2017	Asia	Yemen	YEM	T13
Asia|YEM|ERR2269646|T13|2017-01-01	ERR2269646	Weill et al. Nature 2019	2017	Asia	Yemen	YEM	T13
Asia|YEM|ERR2269647|T13|2017-01-01	ERR2269647	Weill et al. Nature 2019	2017	Asia	Yemen	YEM	T13
Asia|YEM|ERR2269648|T13|2017-01-01	ERR2269648	Weill et al. Nature 2019	2017	Asia	Yemen	YEM	T13
Asia|YEM|ERR2269649|T13|2017-01-01	ERR2269649	Weill et al. Nature 2019	2017	Asia	Yemen	YEM	T13
Asia|YEM|ERR2269650|T13|2017-01-01	ERR2269650	Weill et al. Nature 2019	2017	Asia	Yemen	YEM	T13
Asia|YEM|ERR2269709|T13|2017-01-01	ERR2269709	Weill et al. Nature 2019	2017	Asia	Yemen	YEM	T13
Asia|YEM|ERR2269710|T13|2017-01-01	ERR2269710	Weill et al. Nature 2019	2017	Asia	Yemen	YEM	T13
Asia|YEM|ERR2269711|T13|2017-01-01	ERR2269711	Weill et al. Nature 2019	2017	Asia	Yemen	YEM	T13
Asia|YEM|ERR2269712|T13|2017-01-01	ERR2269712	Weill et al. Nature 2019	2017	Asia	Yemen	YEM	T13
Asia|YEM|ERR2269713|T13|2017-01-01	ERR2269713	Weill et al. Nature 2019	2017	Asia	Yemen	YEM	T13
Asia|YEM|ERR2269714|T13|2017-01-01	ERR2269714	Weill et al. Nature 2019	2017	Asia	Yemen	YEM	T13
Asia|YEM|ERR2269715|T13|2017-01-01	ERR2269715	Weill et al. Nature 2019	2017	Asia	Yemen	YEM	T13
Asia|YEM|ERR2269716|T13|2017-01-01	ERR2269716	Weill et al. Nature 2019	2017	Asia	Yemen	YEM	T13
Asia|YEM|ERR2269717|T13|2017-01-01	ERR2269717	Weill et al. Nature 2019	2017	Asia	Yemen	YEM	T13
Asia|YEM|ERR2269718|T13|2017-01-01	ERR2269718	Weill et al. Nature 2019	2017	Asia	Yemen	YEM	T13
Asia|YEM|ERR2269809|T13|2017-01-01	ERR2269809	Weill et al. Nature 2019	2017	Asia	Yemen	YEM	T13
Asia|YEM|ERR2269810|T13|2017-01-01	ERR2269810	Weill et al. Nature 2019	2017	Asia	Yemen	YEM	T13
Asia|YEM|ERR2269811|T13|2017-01-01	ERR2269811	Weill et al. Nature 2019	2017	Asia	Yemen	YEM	T13
Asia|YEM|ERR2269832|T13|2017-01-01	ERR2269832	Weill et al. Nature 2019	2017	Asia	Yemen	YEM	T13
Asia|YEM|ERR2269833|T13|2017-01-01	ERR2269833	Weill et al. Nature 2019	2017	Asia	Yemen	YEM	T13
Asia|YEM|ERR2269834|T13|2017-01-01	ERR2269834	Weill et al. Nature 2019	2017	Asia	Yemen	YEM	T13
Asia|IRN|ERR2269835|UNK|2012-01-01	ERR2269835	Weill et al. Nature 2019	2012	Asia	Iran	IRN	UNK
Asia|IRN|ERR2269836|UNK|2013-01-01	ERR2269836	Weill et al. Nature 2019	2013	Asia	Iran	IRN	UNK
Asia|IRN|ERR2269837|UNK|2013-01-01	ERR2269837	Weill et al. Nature 2019	2013	Asia	Iran	IRN	UNK
Asia|IRN|ERR2269838|UNK|2015-01-01	ERR2269838	Weill et al. Nature 2019	2015	Asia	Iran	IRN	UNK
Asia|IND|ERR2269808|UNK|2010-01-01	ERR2269808	Weill et al. Nature 2019	2010	Asia	India	IND	UNK
Asia|IND|ERR2269921|UNK|2010-01-01	ERR2269921	Weill et al. Nature 2019	2010	Asia	India	IND	UNK
Asia|IND|ERR2269922|UNK|2010-01-01	ERR2269922	Weill et al. Nature 2019	2010	Asia	India	IND	UNK
Asia|IND|ERR2269923|UNK|2011-01-01	ERR2269923	Weill et al. Nature 2019	2011	Asia	India	IND	UNK
Asia|IND|ERR2269924|UNK|2011-01-01	ERR2269924	Weill et al. Nature 2019	2011	Asia	India	IND	UNK
Asia|IND|ERR2269925|UNK|2011-01-01	ERR2269925	Weill et al. Nature 2019	2011	Asia	India	IND	UNK
Asia|IND|ERR2269927|UNK|2012-01-01	ERR2269927	Weill et al. Nature 2019	2012	Asia	India	IND	UNK
Asia|IND|ERR2269928|UNK|2012-01-01	ERR2269928	Weill et al. Nature 2019	2012	Asia	India	IND	UNK
Asia|IND|ERR2269929|UNK|2012-01-01	ERR2269929	Weill et al. Nature 2019	2012	Asia	India	IND	UNK
Asia|IND|ERR2269930|UNK|2013-01-01	ERR2269930	Weill et al. Nature 2019	2013	Asia	India	IND	UNK
Asia|IND|ERR2269944|UNK|2013-01-01	ERR2269944	Weill et al. Nature 2019	2013	Asia	India	IND	UNK
Asia|IND|ERR2269945|UNK|2013-01-01	ERR2269945	Weill et al. Nature 2019	2013	Asia	India	IND	UNK
Asia|IND|ERR2269946|UNK|2013-01-01	ERR2269946	Weill et al. Nature 2019	2013	Asia	India	IND	UNK
Asia|IND|ERR2269947|UNK|2014-01-01	ERR2269947	Weill et al. Nature 2019	2014	Asia	India	IND	UNK
Asia|IND|ERR2269948|UNK|2014-01-01	ERR2269948	Weill et al. Nature 2019	2014	Asia	India	IND	UNK
Asia|IND|ERR2269949|UNK|2014-01-01	ERR2269949	Weill et al. Nature 2019	2014	Asia	India	IND	UNK
Asia|IND|ERR2269950|UNK|2015-01-01	ERR2269950	Weill et al. Nature 2019	2015	Asia	India	IND	UNK
Asia|IND|ERR2269951|UNK|2015-01-01	ERR2269951	Weill et al. Nature 2019	2015	Asia	India	IND	UNK
Asia|IND|ERR2269952|UNK|2015-01-01	ERR2269952	Weill et al. Nature 2019	2015	Asia	India	IND	UNK
Asia|IND|ERR2269953|UNK|2015-01-01	ERR2269953	Weill et al. Nature 2019	2015	Asia	India	IND	UNK
Asia|IND|ERR2270655|UNK|2016-01-01	ERR2270655	Weill et al. Nature 2019	2016	Asia	India	IND	UNK
Asia|IND|ERR2270656|UNK|2016-01-01	ERR2270656	Weill et al. Nature 2019	2016	Asia	India	IND	UNK
Asia|IND|ERR2270657|UNK|2016-01-01	ERR2270657	Weill et al. Nature 2019	2016	Asia	India	IND	UNK
Asia|IND|ERR2270658|UNK|2016-01-01	ERR2270658	Weill et al. Nature 2019	2016	Asia	India	IND	UNK
Asia|IND|ERR2270659|UNK|2017-01-01	ERR2270659	Weill et al. Nature 2019	2017	Asia	India	IND	UNK
Asia|IND|ERR2270660|UNK|2017-01-01	ERR2270660	Weill et al. Nature 2019	2017	Asia	India	IND	UNK
Asia|IND|ERR2270661|UNK|2017-01-01	ERR2270661	Weill et al. Nature 2019	2017	Asia	India	IND	UNK
Asia|IND|ERR2270662|UNK|2017-01-01	ERR2270662	Weill et al. Nature 2019	2017	Asia	India	IND	UNK
Africa|COD|ERR386629|T10|2009-01-01	ERR386629	Weill et al. Science 2017	2009	Africa	Democratic Republic of the Congo	COD	T10
Africa|COD|ERR386647|T10|2012-01-01	ERR386647	Weill et al. Science 2017	2012	Africa	Democratic Republic of the Congo	COD	T10
Africa|ZMB|ERR386656|T10|2012-01-01	ERR386656	Weill et al. Science 2017	2012	Africa	Zambia	ZMB	T10
Africa|GIN|ERR386658|T9|2012-01-01	ERR386658	Weill et al. Science 2017	2012	Africa	Guinea	GIN	T9
Africa|ZMB|ERR386661|T10|2012-01-01	ERR386661	Weill et al. Science 2017	2012	Africa	Zambia	ZMB	T10
Africa|ZMB|ERR386663|T10|2012-01-01	ERR386663	Weill et al. Science 2017	2012	Africa	Zambia	ZMB	T10
Africa|GIN|ERR386666|T9|2012-01-01	ERR386666	Weill et al. Science 2017	2012	Africa	Guinea	GIN	T9
Africa|COD|ERR386672|T10|2009-01-01	ERR386672	Weill et al. Science 2017	2009	Africa	Democratic Republic of the Congo	COD	T10
Africa|COD|ERR386683|T10|2009-01-01	ERR386683	Weill et al. Science 2017	2009	Africa	Democratic Republic of the Congo	COD	T10
Africa|COD|ERR386688|T10|2012-01-01	ERR386688	Weill et al. Science 2017	2012	Africa	Democratic Republic of the Congo	COD	T10
Africa|COD|ERR386690|T10|2009-01-01	ERR386690	Weill et al. Science 2017	2009	Africa	Democratic Republic of the Congo	COD	T10
Africa|COD|ERR386695|T10|2012-01-01	ERR386695	Weill et al. Science 2017	2012	Africa	Democratic Republic of the Congo	COD	T10
Africa|COD|ERR386698|T10|2009-01-01	ERR386698	Weill et al. Science 2017	2009	Africa	Democratic Republic of the Congo	COD	T10
Africa|GIN|ERR386704|T9|2012-01-01	ERR386704	Weill et al. Science 2017	2012	Africa	Guinea	GIN	T9
Africa|COD|ERR386711|T10|2012-01-01	ERR386711	Weill et al. Science 2017	2012	Africa	Democratic Republic of the Congo	COD	T10
Africa|COD|ERR386712|T10|2012-01-01	ERR386712	Weill et al. Science 2017	2012	Africa	Democratic Republic of the Congo	COD	T10
Africa|COD|ERR572514|T10|2009-01-01	ERR572514	Weill et al. Science 2017	2009	Africa	Democratic Republic of the Congo	COD	T10
Africa|COD|ERR572538|T10|2009-01-01	ERR572538	Weill et al. Science 2017	2009	Africa	Democratic Republic of the Congo	COD	T10
Africa|COD|ERR572548|T10|2012-01-01	ERR572548	Weill et al. Science 2017	2012	Africa	Democratic Republic of the Congo	COD	T10
Africa|COD|ERR572559|T10|2013-01-01	ERR572559	Weill et al. Science 2017	2013	Africa	Democratic Republic of the Congo	COD	T10
Africa|COD|ERR572563|T10|2013-01-01	ERR572563	Weill et al. Science 2017	2013	Africa	Democratic Republic of the Congo	COD	T10
Africa|TGO|ERR572571|T9|2010-01-01	ERR572571	Weill et al. Science 2017	2010	Africa	Togo	TGO	T9
Africa|TGO|ERR572572|T9|2010-01-01	ERR572572	Weill et al. Science 2017	2010	Africa	Togo	TGO	T9
Africa|TGO|ERR572574|T9|2010-01-01	ERR572574	Weill et al. Science 2017	2010	Africa	Togo	TGO	T9
Africa|TGO|ERR572580|T12|2010-01-01	ERR572580	Weill et al. Science 2017	2010	Africa	Togo	TGO	T12
Africa|TGO|ERR572582|T9|2011-01-01	ERR572582	Weill et al. Science 2017	2011	Africa	Togo	TGO	T9
Africa|TGO|ERR572585|T12|2011-01-01	ERR572585	Weill et al. Science 2017	2011	Africa	Togo	TGO	T12
Africa|TGO|ERR572589|T12|2011-01-01	ERR572589	Weill et al. Science 2017	2011	Africa	Togo	TGO	T12
Africa|TGO|ERR572590|T12|2012-01-01	ERR572590	Weill et al. Science 2017	2012	Africa	Togo	TGO	T12
Africa|TGO|ERR572592|T12|2012-01-01	ERR572592	Weill et al. Science 2017	2012	Africa	Togo	TGO	T12
Africa|COD|ERR572756|T10|2008-01-01	ERR572756	Weill et al. Science 2017	2008	Africa	Democratic Republic of the Congo	COD	T10
Africa|COD|ERR572757|T10|2008-01-01	ERR572757	Weill et al. Science 2017	2008	Africa	Democratic Republic of the Congo	COD	T10
Africa|COD|ERR572772|T10|2011-01-01	ERR572772	Weill et al. Science 2017	2011	Africa	Democratic Republic of the Congo	COD	T10
Africa|COD|ERR572781|T10|2011-01-01	ERR572781	Weill et al. Science 2017	2011	Africa	Democratic Republic of the Congo	COD	T10
Africa|COD|ERR572807|T10|2012-01-01	ERR572807	Weill et al. Science 2017	2012	Africa	Democratic Republic of the Congo	COD	T10
Africa|COD|ERR572810|T10|2001-01-01	ERR572810	Weill et al. Science 2017	2001	Africa	Democratic Republic of the Congo	COD	T10
Africa|COD|ERR572821|T10|2011-01-01	ERR572821	Weill et al. Science 2017	2011	Africa	Democratic Republic of the Congo	COD	T10
Africa|COD|ERR572836|T10|2013-01-01	ERR572836	Weill et al. Science 2017	2013	Africa	Democratic Republic of the Congo	COD	T10
Africa|COD|ERR572837|T10|2013-01-01	ERR572837	Weill et al. Science 2017	2013	Africa	Democratic Republic of the Congo	COD	T10
Africa|TGO|ERR572839|T12|2010-01-01	ERR572839	Weill et al. Science 2017	2010	Africa	Togo	TGO	T12
Africa|TGO|ERR572840|T9|2011-01-01	ERR572840	Weill et al. Science 2017	2011	Africa	Togo	TGO	T9
Africa|TGO|ERR572842|T12|2012-01-01	ERR572842	Weill et al. Science 2017	2012	Africa	Togo	TGO	T12
Europe|UKR|ERR1878613|sporadic|1970-01-01	ERR1878613	Weill et al. Science 2017	1970	Europe	Ukraine	UKR	sporadic
Europe|UKR|ERR1878614|UNK|1974-01-01	ERR1878614	Weill et al. Science 2017	1974	Europe	Ukraine	UKR	UNK
Europe|RUS|ERR1878615|UNK|1990-01-01	ERR1878615	Weill et al. Science 2017	1990	Europe	Russian Federation	RUS	UNK
Europe|RUS|ERR1878616|UNK|1990-01-01	ERR1878616	Weill et al. Science 2017	1990	Europe	Russian Federation	RUS	UNK
Africa|AGO|ERR976391|T1|1990-01-01	ERR976391	Weill et al. Science 2017	1990	Africa	Angola	AGO	T1
Africa|MWI|ERR976392|T1|1990-01-01	ERR976392	Weill et al. Science 2017	1990	Africa	Malawi	MWI	T1
Africa|MWI|ERR976393|T1|1990-01-01	ERR976393	Weill et al. Science 2017	1990	Africa	Malawi	MWI	T1
Africa|MWI|ERR976394|T1|1989-01-01	ERR976394	Weill et al. Science 2017	1989	Africa	Malawi	MWI	T1
Africa|DZA|ERR976395|T7|1987-01-01	ERR976395	Weill et al. Science 2017	1987	Africa	Algeria	DZA	T7
Africa|AGO|ERR976396|T1|1990-01-01	ERR976396	Weill et al. Science 2017	1990	Africa	Angola	AGO	T1
Africa|EGY|ERR976397|sporadic|1966-01-01	ERR976397	Weill et al. Science 2017	1966	Africa	Egypt	EGY	sporadic
Africa|SLE|ERR976398|T1|1970-01-01	ERR976398	Weill et al. Science 2017	1970	Africa	Sierra Leone	SLE	T1
Africa|ETH|ERR976399|T3|1970-01-01	ERR976399	Weill et al. Science 2017	1970	Africa	Ethiopia	ETH	T3
Africa|CMR|ERR976400|T1|1970-01-01	ERR976400	Weill et al. Science 2017	1970	Africa	Cameroon	CMR	T1
Africa|TCD|ERR976401|T1|1971-01-01	ERR976401	Weill et al. Science 2017	1971	Africa	Chad	TCD	T1
Africa|MLI|ERR976402|T1|1970-01-01	ERR976402	Weill et al. Science 2017	1970	Africa	Mali	MLI	T1
Africa|GIN|ERR976403|T1|1970-01-01	ERR976403	Weill et al. Science 2017	1970	Africa	Guinea	GIN	T1
Africa|COD|ERR976404|T5|1988-01-01	ERR976404	Weill et al. Science 2017	1988	Africa	Democratic Republic of the Congo	COD	T5
Africa|DZA|ERR976405|T1|1983-01-01	ERR976405	Weill et al. Science 2017	1983	Africa	Algeria	DZA	T1
Africa|DZA|ERR976406|T1|1975-01-01	ERR976406	Weill et al. Science 2017	1975	Africa	Algeria	DZA	T1
Africa|DZA|ERR976407|T1|1982-01-01	ERR976407	Weill et al. Science 2017	1982	Africa	Algeria	DZA	T1
Africa|DZA|ERR976408|T1|1982-01-01	ERR976408	Weill et al. Science 2017	1982	Africa	Algeria	DZA	T1
Africa|DZA|ERR976409|T7|1986-01-01	ERR976409	Weill et al. Science 2017	1986	Africa	Algeria	DZA	T7
Africa|COD|ERR976410|T5|1984-01-01	ERR976410	Weill et al. Science 2017	1984	Africa	Democratic Republic of the Congo	COD	T5
Africa|CIV|ERR976411|T1|1984-01-01	ERR976411	Weill et al. Science 2017	1984	Africa	Cote d'Ivoire	CIV	T1
Africa|DZA|ERR976412|T7|1986-01-01	ERR976412	Weill et al. Science 2017	1986	Africa	Algeria	DZA	T7
Africa|DZA|ERR976413|T1|1974-01-01	ERR976413	Weill et al. Science 2017	1974	Africa	Algeria	DZA	T1
Africa|RWA|ERR976414|T5|1988-01-01	ERR976414	Weill et al. Science 2017	1988	Africa	Rwanda	RWA	T5
Africa|TCD|ERR976415|T1|1972-01-01	ERR976415	Weill et al. Science 2017	1972	Africa	Chad	TCD	T1
Africa|TCD|ERR976416|T1|1972-01-01	ERR976416	Weill et al. Science 2017	1972	Africa	Chad	TCD	T1
Africa|BFA|ERR976418|T1|1974-01-01	ERR976418	Weill et al. Science 2017	1974	Africa	Burkina Faso	BFA	T1
Africa|BFA|ERR976419|T1|1974-01-01	ERR976419	Weill et al. Science 2017	1974	Africa	Burkina Faso	BFA	T1
Africa|CMR|ERR976420|T1|1970-01-01	ERR976420	Weill et al. Science 2017	1970	Africa	Cameroon	CMR	T1
Africa|CMR|ERR976421|T1|1970-01-01	ERR976421	Weill et al. Science 2017	1970	Africa	Cameroon	CMR	T1
Africa|CMR|ERR976422|T1|1970-01-01	ERR976422	Weill et al. Science 2017	1970	Africa	Cameroon	CMR	T1
Africa|CMR|ERR976423|T1|1970-01-01	ERR976423	Weill et al. Science 2017	1970	Africa	Cameroon	CMR	T1
Africa|CMR|ERR976424|T1|1970-01-01	ERR976424	Weill et al. Science 2017	1970	Africa	Cameroon	CMR	T1
Africa|CIV|ERR976425|T1|1973-01-01	ERR976425	Weill et al. Science 2017	1973	Africa	Cote d'Ivoire	CIV	T1
Africa|CIV|ERR976426|T1|1973-01-01	ERR976426	Weill et al. Science 2017	1973	Africa	Cote d'Ivoire	CIV	T1
Africa|CIV|ERR976427|T1|1973-01-01	ERR976427	Weill et al. Science 2017	1973	Africa	Cote d'Ivoire	CIV	T1
Africa|CIV|ERR976428|T1|1970-01-01	ERR976428	Weill et al. Science 2017	1970	Africa	Cote d'Ivoire	CIV	T1
Africa|GHA|ERR976429|T1|1971-01-01	ERR976429	Weill et al. Science 2017	1971	Africa	Ghana	GHA	T1
Africa|GHA|ERR976430|T1|1971-01-01	ERR976430	Weill et al. Science 2017	1971	Africa	Ghana	GHA	T1
Africa|NGA|ERR976431|T1|1970-01-01	ERR976431	Weill et al. Science 2017	1970	Africa	Nigeria	NGA	T1
Africa|NGA|ERR976432|T1|1970-01-01	ERR976432	Weill et al. Science 2017	1970	Africa	Nigeria	NGA	T1
Africa|SEN|ERR976433|T1|1973-01-01	ERR976433	Weill et al. Science 2017	1973	Africa	Senegal	SEN	T1
Africa|SEN|ERR976434|T1|1974-01-01	ERR976434	Weill et al. Science 2017	1974	Africa	Senegal	SEN	T1
Africa|SEN|ERR976435|T1|1972-01-01	ERR976435	Weill et al. Science 2017	1972	Africa	Senegal	SEN	T1
Africa|SEN|ERR976436|T1|1971-01-01	ERR976436	Weill et al. Science 2017	1971	Africa	Senegal	SEN	T1
Africa|TCD|ERR976437|T1|1974-01-01	ERR976437	Weill et al. Science 2017	1974	Africa	Chad	TCD	T1
Africa|TCD|ERR976438|T1|1974-01-01	ERR976438	Weill et al. Science 2017	1974	Africa	Chad	TCD	T1
Africa|TCD|ERR976439|T1|1972-01-01	ERR976439	Weill et al. Science 2017	1972	Africa	Chad	TCD	T1
Africa|TCD|ERR976440|T1|1974-01-01	ERR976440	Weill et al. Science 2017	1974	Africa	Chad	TCD	T1
Africa|TUN|ERR976441|T1|1974-01-01	ERR976441	Weill et al. Science 2017	1974	Africa	Tunisia	TUN	T1
Africa|BFA|ERR976442|T1|1974-01-01	ERR976442	Weill et al. Science 2017	1974	Africa	Burkina Faso	BFA	T1
Africa|BFA|ERR976443|T1|1974-01-01	ERR976443	Weill et al. Science 2017	1974	Africa	Burkina Faso	BFA	T1
Africa|DZA|ERR976444|T1|1974-01-01	ERR976444	Weill et al. Science 2017	1974	Africa	Algeria	DZA	T1
Africa|MAR|ERR976445|T1|1974-01-01	ERR976445	Weill et al. Science 2017	1974	Africa	Morocco	MAR	T1
Africa|MAR|ERR976446|T1|1972-01-01	ERR976446	Weill et al. Science 2017	1972	Africa	Morocco	MAR	T1
Africa|MAR|ERR976447|T1|1972-01-01	ERR976447	Weill et al. Science 2017	1972	Africa	Morocco	MAR	T1
Africa|MAR|ERR976448|T1|1972-01-01	ERR976448	Weill et al. Science 2017	1972	Africa	Morocco	MAR	T1
Africa|MAR|ERR976449|T1|1972-01-01	ERR976449	Weill et al. Science 2017	1972	Africa	Morocco	MAR	T1
Africa|MAR|ERR976450|T1|1972-01-01	ERR976450	Weill et al. Science 2017	1972	Africa	Morocco	MAR	T1
Africa|COM|ERR976451|T1|1975-01-01	ERR976451	Weill et al. Science 2017	1975	Africa	Comoros	COM	T1
Africa|COM|ERR976452|T1|1975-01-01	ERR976452	Weill et al. Science 2017	1975	Africa	Comoros	COM	T1
Africa|ETH|ERR976463|T3|1970-01-01	ERR976463	Weill et al. Science 2017	1970	Africa	Ethiopia	ETH	T3
Africa|GHA|ERR976464|T1|1970-01-01	ERR976464	Weill et al. Science 2017	1970	Africa	Ghana	GHA	T1
Africa|GHA|ERR976465|T1|1970-01-01	ERR976465	Weill et al. Science 2017	1970	Africa	Ghana	GHA	T1
Africa|GIN|ERR976466|T1|1970-01-01	ERR976466	Weill et al. Science 2017	1970	Africa	Guinea	GIN	T1
Africa|GIN|ERR976467|T1|1970-01-01	ERR976467	Weill et al. Science 2017	1970	Africa	Guinea	GIN	T1
Africa|LBR|ERR976468|T1|1970-01-01	ERR976468	Weill et al. Science 2017	1970	Africa	Liberia	LBR	T1
Africa|LBR|ERR976469|T1|1970-01-01	ERR976469	Weill et al. Science 2017	1970	Africa	Liberia	LBR	T1
Africa|LBY|ERR976470|T1|1970-01-01	ERR976470	Weill et al. Science 2017	1970	Africa	Libya	LBY	T1
Africa|COM|ERR976453|T1|1975-01-01	ERR976453	Weill et al. Science 2017	1975	Africa	Comoros	COM	T1
Africa|LBY|ERR976471|T1|1970-01-01	ERR976471	Weill et al. Science 2017	1970	Africa	Libya	LBY	T1
Africa|MLI|ERR976472|T1|1970-01-01	ERR976472	Weill et al. Science 2017	1970	Africa	Mali	MLI	T1
Africa|NER|ERR976473|T1|1970-01-01	ERR976473	Weill et al. Science 2017	1970	Africa	Niger	NER	T1
Africa|NER|ERR976474|T1|1970-01-01	ERR976474	Weill et al. Science 2017	1970	Africa	Niger	NER	T1
Africa|SLE|ERR976475|T1|1970-01-01	ERR976475	Weill et al. Science 2017	1970	Africa	Sierra Leone	SLE	T1
Africa|DZA|ERR976476|T7|1990-01-01	ERR976476	Weill et al. Science 2017	1990	Africa	Algeria	DZA	T7
Africa|SLE|ERR976477|T7|1986-01-01	ERR976477	Weill et al. Science 2017	1986	Africa	Sierra Leone	SLE	T7
Africa|DJI|ERR976478|T4|1985-01-01	ERR976478	Weill et al. Science 2017	1985	Africa	Djibouti	DJI	T4
Africa|BFA|ERR976479|T1|1984-01-01	ERR976479	Weill et al. Science 2017	1984	Africa	Burkina Faso	BFA	T1
Africa|MLI|ERR976480|T1|1984-01-01	ERR976480	Weill et al. Science 2017	1984	Africa	Mali	MLI	T1
Africa|TUN|ERR976454|T1|1971-01-01	ERR976454	Weill et al. Science 2017	1971	Africa	Tunisia	TUN	T1
Africa|MLI|ERR976481|T1|1985-01-01	ERR976481	Weill et al. Science 2017	1985	Africa	Mali	MLI	T1
Africa|DJI|ERR976482|T4|1985-01-01	ERR976482	Weill et al. Science 2017	1985	Africa	Djibouti	DJI	T4
Africa|BEN|ERR976483|T1|1985-01-01	ERR976483	Weill et al. Science 2017	1985	Africa	Benin	BEN	T1
Africa|COD|ERR976484|T5|1988-01-01	ERR976484	Weill et al. Science 2017	1988	Africa	Democratic Republic of the Congo	COD	T5
Africa|BFA|ERR976485|T1|1984-01-01	ERR976485	Weill et al. Science 2017	1984	Africa	Burkina Faso	BFA	T1
Africa|BFA|ERR976486|T1|1984-01-01	ERR976486	Weill et al. Science 2017	1984	Africa	Burkina Faso	BFA	T1
Africa|COD|ERR976487|T5|1985-01-01	ERR976487	Weill et al. Science 2017	1985	Africa	Democratic Republic of the Congo	COD	T5
Africa|TUN|ERR976455|T1|1971-01-01	ERR976455	Weill et al. Science 2017	1971	Africa	Tunisia	TUN	T1
Africa|AGO|ERR976498|T1|1988-01-01	ERR976498	Weill et al. Science 2017	1988	Africa	Angola	AGO	T1
Africa|AGO|ERR976499|T1|1988-01-01	ERR976499	Weill et al. Science 2017	1988	Africa	Angola	AGO	T1
Africa|AGO|ERR976500|T1|1988-01-01	ERR976500	Weill et al. Science 2017	1988	Africa	Angola	AGO	T1
Africa|AGO|ERR976456|T1|1970-01-01	ERR976456	Weill et al. Science 2017	1970	Africa	Angola	AGO	T1
Africa|AGO|ERR976501|T1|1988-01-01	ERR976501	Weill et al. Science 2017	1988	Africa	Angola	AGO	T1
Africa|AGO|ERR976502|T1|1988-01-01	ERR976502	Weill et al. Science 2017	1988	Africa	Angola	AGO	T1
Africa|AGO|ERR976503|T1|1988-01-01	ERR976503	Weill et al. Science 2017	1988	Africa	Angola	AGO	T1
Africa|GNB|ERR976504|T9|1994-01-01	ERR976504	Weill et al. Science 2017	1994	Africa	Guinea-Bissau	GNB	T9
Europe|PRT|ERR976505|sporadic|1971-01-01	ERR976505	Weill et al. Science 2017	1971	Europe	Portugal	PRT	sporadic
Europe|PRT|ERR976506|sporadic|1971-01-01	ERR976506	Weill et al. Science 2017	1971	Europe	Portugal	PRT	sporadic
Europe|PRT|ERR976507|sporadic|1971-01-01	ERR976507	Weill et al. Science 2017	1971	Europe	Portugal	PRT	sporadic
Europe|PRT|ERR976508|sporadic|1974-01-01	ERR976508	Weill et al. Science 2017	1974	Europe	Portugal	PRT	sporadic
Europe|PRT|ERR976510|sporadic|1974-01-01	ERR976510	Weill et al. Science 2017	1974	Europe	Portugal	PRT	sporadic
Africa|AGO|ERR976457|T1|1970-01-01	ERR976457	Weill et al. Science 2017	1970	Africa	Angola	AGO	T1
Africa|CIV|ERR976511|T1|1988-01-01	ERR976511	Weill et al. Science 2017	1988	Africa	Cote d'Ivoire	CIV	T1
Africa|CIV|ERR976512|T1|1988-01-01	ERR976512	Weill et al. Science 2017	1988	Africa	Cote d'Ivoire	CIV	T1
Africa|BEN|ERR976513|T7|1991-01-01	ERR976513	Weill et al. Science 2017	1991	Africa	Benin	BEN	T7
Africa|BEN|ERR976514|T7|1991-01-01	ERR976514	Weill et al. Science 2017	1991	Africa	Benin	BEN	T7
Africa|BEN|ERR976515|T7|1991-01-01	ERR976515	Weill et al. Science 2017	1991	Africa	Benin	BEN	T7
Africa|NER|ERR976516|T7|1991-01-01	ERR976516	Weill et al. Science 2017	1991	Africa	Niger	NER	T7
Africa|MAR|ERR976517|T7|1991-01-01	ERR976517	Weill et al. Science 2017	1991	Africa	Morocco	MAR	T7
Africa|MAR|ERR976518|T7|1991-01-01	ERR976518	Weill et al. Science 2017	1991	Africa	Morocco	MAR	T7
Africa|CIV|ERR976519|T7|1991-01-01	ERR976519	Weill et al. Science 2017	1991	Africa	Cote d'Ivoire	CIV	T7
Africa|MAR|ERR976520|T7|1991-01-01	ERR976520	Weill et al. Science 2017	1991	Africa	Morocco	MAR	T7
Africa|CIV|ERR976458|T1|1970-01-01	ERR976458	Weill et al. Science 2017	1970	Africa	Cote d'Ivoire	CIV	T1
Africa|COD|ERR976521|T5|1991-01-01	ERR976521	Weill et al. Science 2017	1991	Africa	Democratic Republic of the Congo	COD	T5
Africa|AGO|ERR976522|T1|1992-01-01	ERR976522	Weill et al. Science 2017	1992	Africa	Angola	AGO	T1
Africa|MWI|ERR976523|T1|1992-01-01	ERR976523	Weill et al. Science 2017	1992	Africa	Malawi	MWI	T1
Africa|COD|ERR976524|T5|1992-01-01	ERR976524	Weill et al. Science 2017	1992	Africa	Democratic Republic of the Congo	COD	T5
Africa|COD|ERR976525|T5|1993-01-01	ERR976525	Weill et al. Science 2017	1993	Africa	Democratic Republic of the Congo	COD	T5
Africa|COD|ERR976526|T5|1993-01-01	ERR976526	Weill et al. Science 2017	1993	Africa	Democratic Republic of the Congo	COD	T5
Africa|MAR|ERR976527|T7|1993-01-01	ERR976527	Weill et al. Science 2017	1993	Africa	Morocco	MAR	T7
Africa|RWA|ERR976528|T5|1993-01-01	ERR976528	Weill et al. Science 2017	1993	Africa	Rwanda	RWA	T5
Africa|BDI|ERR976529|T5|1993-01-01	ERR976529	Weill et al. Science 2017	1993	Africa	Burundi	BDI	T5
Africa|BDI|ERR976530|T5|1993-01-01	ERR976530	Weill et al. Science 2017	1993	Africa	Burundi	BDI	T5
Africa|BEN|ERR976459|T1|1970-01-01	ERR976459	Weill et al. Science 2017	1970	Africa	Benin	BEN	T1
Africa|TZA|ERR976531|T5|1993-01-01	ERR976531	Weill et al. Science 2017	1993	Africa	Tanzania	TZA	T5
Africa|AGO|ERR976532|T1|1994-01-01	ERR976532	Weill et al. Science 2017	1994	Africa	Angola	AGO	T1
Africa|AGO|ERR976533|T1|1994-01-01	ERR976533	Weill et al. Science 2017	1994	Africa	Angola	AGO	T1
Africa|CIV|ERR976534|T7|1993-01-01	ERR976534	Weill et al. Science 2017	1993	Africa	Cote d'Ivoire	CIV	T7
Africa|CIV|ERR976535|T7|1994-01-01	ERR976535	Weill et al. Science 2017	1994	Africa	Cote d'Ivoire	CIV	T7
Africa|CIV|ERR976536|T7|1993-01-01	ERR976536	Weill et al. Science 2017	1993	Africa	Cote d'Ivoire	CIV	T7
Africa|GIN|ERR976537|T9|1994-01-01	ERR976537	Weill et al. Science 2017	1994	Africa	Guinea	GIN	T9
Africa|GIN|ERR976538|T9|1994-01-01	ERR976538	Weill et al. Science 2017	1994	Africa	Guinea	GIN	T9
Africa|GIN|ERR976539|T9|1994-01-01	ERR976539	Weill et al. Science 2017	1994	Africa	Guinea	GIN	T9
Africa|COD|ERR976540|T5|1994-01-01	ERR976540	Weill et al. Science 2017	1994	Africa	Democratic Republic of the Congo	COD	T5
Africa|BEN|ERR976460|T1|1970-01-01	ERR976460	Weill et al. Science 2017	1970	Africa	Benin	BEN	T1
Africa|MAR|ERR976541|T7|1994-01-01	ERR976541	Weill et al. Science 2017	1994	Africa	Morocco	MAR	T7
Africa|GIN|ERR976542|T9|1994-01-01	ERR976542	Weill et al. Science 2017	1994	Africa	Guinea	GIN	T9
Africa|LBR|ERR976543|T9|1994-01-01	ERR976543	Weill et al. Science 2017	1994	Africa	Liberia	LBR	T9
Africa|COD|ERR976544|T5|1994-01-01	ERR976544	Weill et al. Science 2017	1994	Africa	Democratic Republic of the Congo	COD	T5
Africa|LBR|ERR976545|T7|1994-01-01	ERR976545	Weill et al. Science 2017	1994	Africa	Liberia	LBR	T7
Africa|LBR|ERR976546|T7|1994-01-01	ERR976546	Weill et al. Science 2017	1994	Africa	Liberia	LBR	T7
Africa|GAB|ERR976547|T7|1997-01-01	ERR976547	Weill et al. Science 2017	1997	Africa	Gabon	GAB	T7
Africa|COM|ERR976556|T10|1998-01-01	ERR976556	Weill et al. Science 2017	1998	Africa	Comoros	COM	T10
Africa|COM|ERR976557|T10|1998-01-01	ERR976557	Weill et al. Science 2017	1998	Africa	Comoros	COM	T10
Africa|COM|ERR976558|T10|1998-01-01	ERR976558	Weill et al. Science 2017	1998	Africa	Comoros	COM	T10
Africa|COG|ERR976559|T7|1998-01-01	ERR976559	Weill et al. Science 2017	1998	Africa	Republic of the Congo	COG	T7
Africa|COG|ERR976560|T7|1998-01-01	ERR976560	Weill et al. Science 2017	1998	Africa	Republic of the Congo	COG	T7
Africa|CMR|ERR976561|T7|1998-01-01	ERR976561	Weill et al. Science 2017	1998	Africa	Cameroon	CMR	T7
Africa|CMR|ERR976562|T7|1998-01-01	ERR976562	Weill et al. Science 2017	1998	Africa	Cameroon	CMR	T7
Africa|TZA|ERR976563|T10|1998-01-01	ERR976563	Weill et al. Science 2017	1998	Africa	Tanzania	TZA	T10
Africa|TZA|ERR976564|T10|1998-01-01	ERR976564	Weill et al. Science 2017	1998	Africa	Tanzania	TZA	T10
Africa|DJI|ERR976565|T6|1997-01-01	ERR976565	Weill et al. Science 2017	1997	Africa	Djibouti	DJI	T6
Africa|COD|ERR976548|T5|1997-01-01	ERR976548	Weill et al. Science 2017	1997	Africa	Democratic Republic of the Congo	COD	T5
Africa|RWA|ERR976566|T10|1998-01-01	ERR976566	Weill et al. Science 2017	1998	Africa	Rwanda	RWA	T10
Africa|RWA|ERR976567|T10|1998-01-01	ERR976567	Weill et al. Science 2017	1998	Africa	Rwanda	RWA	T10
Africa|CMR|ERR976568|T7|1998-01-01	ERR976568	Weill et al. Science 2017	1998	Africa	Cameroon	CMR	T7
Africa|RWA|ERR976569|T10|1998-01-01	ERR976569	Weill et al. Science 2017	1998	Africa	Rwanda	RWA	T10
Africa|CMR|ERR976570|T7|1998-01-01	ERR976570	Weill et al. Science 2017	1998	Africa	Cameroon	CMR	T7
Africa|SDN|ERR976571|T10|1998-01-01	ERR976571	Weill et al. Science 2017	1998	Africa	Sudan	SDN	T10
Africa|BFA|ERR976572|T9|1998-01-01	ERR976572	Weill et al. Science 2017	1998	Africa	Burkina Faso	BFA	T9
Africa|BFA|ERR976573|T9|1998-01-01	ERR976573	Weill et al. Science 2017	1998	Africa	Burkina Faso	BFA	T9
Africa|GIN|ERR976574|T9|1998-01-01	ERR976574	Weill et al. Science 2017	1998	Africa	Guinea	GIN	T9
Africa|SDN|ERR976575|T10|1998-01-01	ERR976575	Weill et al. Science 2017	1998	Africa	Sudan	SDN	T10
Africa|DJI|ERR976549|T6|1997-01-01	ERR976549	Weill et al. Science 2017	1997	Africa	Djibouti	DJI	T6
Africa|CMR|ERR976576|T9|1998-01-01	ERR976576	Weill et al. Science 2017	1998	Africa	Cameroon	CMR	T9
Africa|CMR|ERR976577|T9|1998-01-01	ERR976577	Weill et al. Science 2017	1998	Africa	Cameroon	CMR	T9
Africa|CMR|ERR976578|T9|1998-01-01	ERR976578	Weill et al. Science 2017	1998	Africa	Cameroon	CMR	T9
Africa|CMR|ERR976579|T9|1998-01-01	ERR976579	Weill et al. Science 2017	1998	Africa	Cameroon	CMR	T9
Africa|SLE|ERR976580|T7|1998-01-01	ERR976580	Weill et al. Science 2017	1998	Africa	Sierra Leone	SLE	T7
Africa|CIV|ERR976581|T7|1998-01-01	ERR976581	Weill et al. Science 2017	1998	Africa	Cote d'Ivoire	CIV	T7
Africa|CIV|ERR976582|T7|1998-01-01	ERR976582	Weill et al. Science 2017	1998	Africa	Cote d'Ivoire	CIV	T7
Africa|SOM|ERR976583|T6|1999-01-01	ERR976583	Weill et al. Science 2017	1999	Africa	Somalia	SOM	T6
Africa|UGA|ERR976584|T10|1999-01-01	ERR976584	Weill et al. Science 2017	1999	Africa	Uganda	UGA	T10
Africa|MOZ|ERR976585|T8|1999-01-01	ERR976585	Weill et al. Science 2017	1999	Africa	Mozambique	MOZ	T8
Africa|COD|ERR976550|T5|1997-01-01	ERR976550	Weill et al. Science 2017	1997	Africa	Democratic Republic of the Congo	COD	T5
Africa|MOZ|ERR976586|T8|1999-01-01	ERR976586	Weill et al. Science 2017	1999	Africa	Mozambique	MOZ	T8
Africa|MOZ|ERR976587|T8|1999-01-01	ERR976587	Weill et al. Science 2017	1999	Africa	Mozambique	MOZ	T8
Africa|MDG|ERR976588|T10|1999-01-01	ERR976588	Weill et al. Science 2017	1999	Africa	Madagascar	MDG	T10
Africa|MDG|ERR976589|T10|1999-01-01	ERR976589	Weill et al. Science 2017	1999	Africa	Madagascar	MDG	T10
Africa|MDG|ERR976590|T10|1999-01-01	ERR976590	Weill et al. Science 2017	1999	Africa	Madagascar	MDG	T10
Africa|MDG|ERR976591|T10|2000-01-01	ERR976591	Weill et al. Science 2017	2000	Africa	Madagascar	MDG	T10
Africa|MDG|ERR976592|T10|2000-01-01	ERR976592	Weill et al. Science 2017	2000	Africa	Madagascar	MDG	T10
Africa|MDG|ERR976593|T10|2000-01-01	ERR976593	Weill et al. Science 2017	2000	Africa	Madagascar	MDG	T10
Africa|MDG|ERR976594|T10|2000-01-01	ERR976594	Weill et al. Science 2017	2000	Africa	Madagascar	MDG	T10
Africa|MDG|ERR976595|T10|2000-01-01	ERR976595	Weill et al. Science 2017	2000	Africa	Madagascar	MDG	T10
Africa|DJI|ERR976551|T6|1997-01-01	ERR976551	Weill et al. Science 2017	1997	Africa	Djibouti	DJI	T6
Africa|MDG|ERR976596|T10|2000-01-01	ERR976596	Weill et al. Science 2017	2000	Africa	Madagascar	MDG	T10
Africa|DJI|ERR976597|T6|1994-01-01	ERR976597	Weill et al. Science 2017	1994	Africa	Djibouti	DJI	T6
Africa|DJI|ERR976598|T6|1994-01-01	ERR976598	Weill et al. Science 2017	1994	Africa	Djibouti	DJI	T6
Africa|DJI|ERR976599|T6|1994-01-01	ERR976599	Weill et al. Science 2017	1994	Africa	Djibouti	DJI	T6
Africa|UGA|ERR976552|T10|1998-01-01	ERR976552	Weill et al. Science 2017	1998	Africa	Uganda	UGA	T10
Africa|UGA|ERR976553|T10|1998-01-01	ERR976553	Weill et al. Science 2017	1998	Africa	Uganda	UGA	T10
Africa|CMR|ERR976554|T9|1997-01-01	ERR976554	Weill et al. Science 2017	1997	Africa	Cameroon	CMR	T9
Africa|CMR|ERR976555|T9|1997-01-01	ERR976555	Weill et al. Science 2017	1997	Africa	Cameroon	CMR	T9
Africa|TCD|ERR998656|T7|1994-01-01	ERR998656	Weill et al. Science 2017	1994	Africa	Chad	TCD	T7
Africa|AGO|ERR998665|T1|1995-01-01	ERR998665	Weill et al. Science 2017	1995	Africa	Angola	AGO	T1
Africa|CMR|ERR998666|T7|1995-01-01	ERR998666	Weill et al. Science 2017	1995	Africa	Cameroon	CMR	T7
Africa|COD|ERR998667|T5|1995-01-01	ERR998667	Weill et al. Science 2017	1995	Africa	Democratic Republic of the Congo	COD	T5
Africa|COD|ERR998668|T5|1995-01-01	ERR998668	Weill et al. Science 2017	1995	Africa	Democratic Republic of the Congo	COD	T5
Africa|COD|ERR998669|T5|1995-01-01	ERR998669	Weill et al. Science 2017	1995	Africa	Democratic Republic of the Congo	COD	T5
Africa|GIN|ERR998670|T9|1995-01-01	ERR998670	Weill et al. Science 2017	1995	Africa	Guinea	GIN	T9
Africa|BFA|ERR998671|T7|1995-01-01	ERR998671	Weill et al. Science 2017	1995	Africa	Burkina Faso	BFA	T7
Africa|BFA|ERR998672|T7|1995-01-01	ERR998672	Weill et al. Science 2017	1995	Africa	Burkina Faso	BFA	T7
Africa|MLI|ERR998673|T9|1995-01-01	ERR998673	Weill et al. Science 2017	1995	Africa	Mali	MLI	T9
Africa|MLI|ERR998674|T9|1995-01-01	ERR998674	Weill et al. Science 2017	1995	Africa	Mali	MLI	T9
Africa|LBR|ERR998657|T9|1994-01-01	ERR998657	Weill et al. Science 2017	1994	Africa	Liberia	LBR	T9
Africa|SLE|ERR998675|T9|1995-01-01	ERR998675	Weill et al. Science 2017	1995	Africa	Sierra Leone	SLE	T9
Africa|GIN|ERR998676|T9|1995-01-01	ERR998676	Weill et al. Science 2017	1995	Africa	Guinea	GIN	T9
Africa|GIN|ERR998677|T9|1995-01-01	ERR998677	Weill et al. Science 2017	1995	Africa	Guinea	GIN	T9
Africa|LBR|ERR998678|T9|1995-01-01	ERR998678	Weill et al. Science 2017	1995	Africa	Liberia	LBR	T9
Africa|LBR|ERR998679|T9|1995-01-01	ERR998679	Weill et al. Science 2017	1995	Africa	Liberia	LBR	T9
Africa|COD|ERR998681|T5|1995-01-01	ERR998681	Weill et al. Science 2017	1995	Africa	Democratic Republic of the Congo	COD	T5
Africa|CIV|ERR998682|T9|1995-01-01	ERR998682	Weill et al. Science 2017	1995	Africa	Cote d'Ivoire	CIV	T9
Africa|CIV|ERR998683|T9|1995-01-01	ERR998683	Weill et al. Science 2017	1995	Africa	Cote d'Ivoire	CIV	T9
Africa|CIV|ERR998684|T9|1995-01-01	ERR998684	Weill et al. Science 2017	1995	Africa	Cote d'Ivoire	CIV	T9
Africa|LBR|ERR998658|T9|1994-01-01	ERR998658	Weill et al. Science 2017	1994	Africa	Liberia	LBR	T9
Africa|CIV|ERR998685|T9|1995-01-01	ERR998685	Weill et al. Science 2017	1995	Africa	Cote d'Ivoire	CIV	T9
Africa|NER|ERR998686|T9|1995-01-01	ERR998686	Weill et al. Science 2017	1995	Africa	Niger	NER	T9
Africa|BFA|ERR998687|T9|1995-01-01	ERR998687	Weill et al. Science 2017	1995	Africa	Burkina Faso	BFA	T9
Africa|BFA|ERR998688|T9|1995-01-01	ERR998688	Weill et al. Science 2017	1995	Africa	Burkina Faso	BFA	T9
Africa|NER|ERR998689|T9|1996-01-01	ERR998689	Weill et al. Science 2017	1996	Africa	Niger	NER	T9
Africa|SEN|ERR998690|T9|1996-01-01	ERR998690	Weill et al. Science 2017	1996	Africa	Senegal	SEN	T9
Africa|SEN|ERR998691|T9|1996-01-01	ERR998691	Weill et al. Science 2017	1996	Africa	Senegal	SEN	T9
Africa|NGA|ERR998692|T9|1996-01-01	ERR998692	Weill et al. Science 2017	1996	Africa	Nigeria	NGA	T9
Africa|SEN|ERR998693|T9|1996-01-01	ERR998693	Weill et al. Science 2017	1996	Africa	Senegal	SEN	T9
Africa|COD|ERR998694|T7|1996-01-01	ERR998694	Weill et al. Science 2017	1996	Africa	Democratic Republic of the Congo	COD	T7
Africa|COD|ERR998659|T5|1994-01-01	ERR998659	Weill et al. Science 2017	1994	Africa	Democratic Republic of the Congo	COD	T5
Africa|SEN|ERR998695|T9|1996-01-01	ERR998695	Weill et al. Science 2017	1996	Africa	Senegal	SEN	T9
Africa|COD|ERR998696|T7|1996-01-01	ERR998696	Weill et al. Science 2017	1996	Africa	Democratic Republic of the Congo	COD	T7
Africa|COD|ERR998697|T7|1996-01-01	ERR998697	Weill et al. Science 2017	1996	Africa	Democratic Republic of the Congo	COD	T7
Africa|COD|ERR998698|T7|1996-01-01	ERR998698	Weill et al. Science 2017	1996	Africa	Democratic Republic of the Congo	COD	T7
Africa|LBR|ERR998699|T9|1996-01-01	ERR998699	Weill et al. Science 2017	1996	Africa	Liberia	LBR	T9
Africa|TCD|ERR998700|T9|1996-01-01	ERR998700	Weill et al. Science 2017	1996	Africa	Chad	TCD	T9
Africa|TCD|ERR998701|T9|1996-01-01	ERR998701	Weill et al. Science 2017	1996	Africa	Chad	TCD	T9
Africa|TCD|ERR998702|T9|1996-01-01	ERR998702	Weill et al. Science 2017	1996	Africa	Chad	TCD	T9
Africa|CMR|ERR998703|T9|1996-01-01	ERR998703	Weill et al. Science 2017	1996	Africa	Cameroon	CMR	T9
Africa|MLI|ERR998704|T9|1996-01-01	ERR998704	Weill et al. Science 2017	1996	Africa	Mali	MLI	T9
Africa|MAR|ERR998660|T7|1994-01-01	ERR998660	Weill et al. Science 2017	1994	Africa	Morocco	MAR	T7
Africa|NGA|ERR998705|T9|1996-01-01	ERR998705	Weill et al. Science 2017	1996	Africa	Nigeria	NGA	T9
Africa|NGA|ERR998706|T9|1996-01-01	ERR998706	Weill et al. Science 2017	1996	Africa	Nigeria	NGA	T9
Africa|NGA|ERR998707|T9|1996-01-01	ERR998707	Weill et al. Science 2017	1996	Africa	Nigeria	NGA	T9
Africa|TCD|ERR998708|T9|1996-01-01	ERR998708	Weill et al. Science 2017	1996	Africa	Chad	TCD	T9
Africa|NGA|ERR998709|T9|1996-01-01	ERR998709	Weill et al. Science 2017	1996	Africa	Nigeria	NGA	T9
Africa|SEN|ERR998710|T9|1996-01-01	ERR998710	Weill et al. Science 2017	1996	Africa	Senegal	SEN	T9
Africa|TCD|ERR998711|T9|1996-01-01	ERR998711	Weill et al. Science 2017	1996	Africa	Chad	TCD	T9
Africa|CMR|ERR998712|T9|1996-01-01	ERR998712	Weill et al. Science 2017	1996	Africa	Cameroon	CMR	T9
Africa|RWA|ERR998713|T5|1996-01-01	ERR998713	Weill et al. Science 2017	1996	Africa	Rwanda	RWA	T5
Africa|COD|ERR998714|T5|1996-01-01	ERR998714	Weill et al. Science 2017	1996	Africa	Democratic Republic of the Congo	COD	T5
Africa|MAR|ERR998661|T7|1994-01-01	ERR998661	Weill et al. Science 2017	1994	Africa	Morocco	MAR	T7
Africa|RWA|ERR998715|T5|1996-01-01	ERR998715	Weill et al. Science 2017	1996	Africa	Rwanda	RWA	T5
Africa|RWA|ERR998716|T5|1996-01-01	ERR998716	Weill et al. Science 2017	1996	Africa	Rwanda	RWA	T5
Africa|SEN|ERR998717|T9|1996-01-01	ERR998717	Weill et al. Science 2017	1996	Africa	Senegal	SEN	T9
Africa|SEN|ERR998718|T9|1996-01-01	ERR998718	Weill et al. Science 2017	1996	Africa	Senegal	SEN	T9
Africa|SEN|ERR998719|T9|1996-01-01	ERR998719	Weill et al. Science 2017	1996	Africa	Senegal	SEN	T9
Africa|SEN|ERR998720|T9|1996-01-01	ERR998720	Weill et al. Science 2017	1996	Africa	Senegal	SEN	T9
Africa|RWA|ERR998721|T5|1996-01-01	ERR998721	Weill et al. Science 2017	1996	Africa	Rwanda	RWA	T5
Africa|RWA|ERR998722|T5|1996-01-01	ERR998722	Weill et al. Science 2017	1996	Africa	Rwanda	RWA	T5
Africa|COD|ERR998723|T5|1997-01-01	ERR998723	Weill et al. Science 2017	1997	Africa	Democratic Republic of the Congo	COD	T5
Africa|COD|ERR998724|T5|1997-01-01	ERR998724	Weill et al. Science 2017	1997	Africa	Democratic Republic of the Congo	COD	T5
Africa|TCD|ERR998662|T7|1994-01-01	ERR998662	Weill et al. Science 2017	1994	Africa	Chad	TCD	T7
Africa|CMR|ERR998725|T9|1997-01-01	ERR998725	Weill et al. Science 2017	1997	Africa	Cameroon	CMR	T9
Africa|CMR|ERR998726|T9|1997-01-01	ERR998726	Weill et al. Science 2017	1997	Africa	Cameroon	CMR	T9
Africa|CMR|ERR998727|T7|1997-01-01	ERR998727	Weill et al. Science 2017	1997	Africa	Cameroon	CMR	T7
Africa|CMR|ERR998728|T7|1997-01-01	ERR998728	Weill et al. Science 2017	1997	Africa	Cameroon	CMR	T7
Africa|COD|ERR998729|T7|1997-01-01	ERR998729	Weill et al. Science 2017	1997	Africa	Democratic Republic of the Congo	COD	T7
Africa|COD|ERR998730|T7|1997-01-01	ERR998730	Weill et al. Science 2017	1997	Africa	Democratic Republic of the Congo	COD	T7
Africa|CMR|ERR998731|T7|1997-01-01	ERR998731	Weill et al. Science 2017	1997	Africa	Cameroon	CMR	T7
Africa|SOM|ERR998732|T6|1997-01-01	ERR998732	Weill et al. Science 2017	1997	Africa	Somalia	SOM	T6
Africa|COD|ERR998733|T5|1997-01-01	ERR998733	Weill et al. Science 2017	1997	Africa	Democratic Republic of the Congo	COD	T5
Africa|COD|ERR998734|T5|1997-01-01	ERR998734	Weill et al. Science 2017	1997	Africa	Democratic Republic of the Congo	COD	T5
Africa|NER|ERR998663|T7|1994-01-01	ERR998663	Weill et al. Science 2017	1994	Africa	Niger	NER	T7
Africa|CAF|ERR998735|T7|1997-01-01	ERR998735	Weill et al. Science 2017	1997	Africa	Central African Republic	CAF	T7
Africa|CAF|ERR998736|T7|1997-01-01	ERR998736	Weill et al. Science 2017	1997	Africa	Central African Republic	CAF	T7
Africa|CAF|ERR998737|T7|1997-01-01	ERR998737	Weill et al. Science 2017	1997	Africa	Central African Republic	CAF	T7
Africa|CAF|ERR998738|T7|1997-01-01	ERR998738	Weill et al. Science 2017	1997	Africa	Central African Republic	CAF	T7
Africa|CAF|ERR998739|T9|1997-01-01	ERR998739	Weill et al. Science 2017	1997	Africa	Central African Republic	CAF	T9
Africa|CAF|ERR998740|T9|1997-01-01	ERR998740	Weill et al. Science 2017	1997	Africa	Central African Republic	CAF	T9
Africa|COD|ERR998741|T7|1997-01-01	ERR998741	Weill et al. Science 2017	1997	Africa	Democratic Republic of the Congo	COD	T7
Africa|CAF|ERR998742|T9|1997-01-01	ERR998742	Weill et al. Science 2017	1997	Africa	Central African Republic	CAF	T9
Africa|CAF|ERR998743|T9|1997-01-01	ERR998743	Weill et al. Science 2017	1997	Africa	Central African Republic	CAF	T9
Africa|CAF|ERR998744|T7|1997-01-01	ERR998744	Weill et al. Science 2017	1997	Africa	Central African Republic	CAF	T7
Africa|AGO|ERR998664|T1|1995-01-01	ERR998664	Weill et al. Science 2017	1995	Africa	Angola	AGO	T1
Africa|CAF|ERR998745|T7|1997-01-01	ERR998745	Weill et al. Science 2017	1997	Africa	Central African Republic	CAF	T7
Africa|COD|ERR998746|T7|1997-01-01	ERR998746	Weill et al. Science 2017	1997	Africa	Democratic Republic of the Congo	COD	T7
Africa|CAF|ERR998747|T7|1997-01-01	ERR998747	Weill et al. Science 2017	1997	Africa	Central African Republic	CAF	T7
Africa|CAF|ERR998748|T7|1997-01-01	ERR998748	Weill et al. Science 2017	1997	Africa	Central African Republic	CAF	T7
Africa|BEN|ERR998749|T9|1997-01-01	ERR998749	Weill et al. Science 2017	1997	Africa	Benin	BEN	T9
Africa|BEN|ERR998750|T9|1997-01-01	ERR998750	Weill et al. Science 2017	1997	Africa	Benin	BEN	T9
Africa|GHA|ERR1024518|T9|2011-01-01	ERR1024518	Weill et al. Science 2017	2011	Africa	Ghana	GHA	T9
Africa|GHA|ERR1024521|T12|2014-01-01	ERR1024521	Weill et al. Science 2017	2014	Africa	Ghana	GHA	T12
Africa|GHA|ERR1024524|T12|2014-01-01	ERR1024524	Weill et al. Science 2017	2014	Africa	Ghana	GHA	T12
Africa|GHA|ERR1024526|T12|2014-01-01	ERR1024526	Weill et al. Science 2017	2014	Africa	Ghana	GHA	T12
Asia|PSE|ERR042729|UNK|1994-01-01	ERR042729	Weill et al. Science 2017	1994	Asia	Palestine	PSE	UNK
Asia|PSE|ERR042738|UNK|1994-01-01	ERR042738	Weill et al. Science 2017	1994	Asia	Palestine	PSE	UNK
Asia|ISR|ERR042745|UNK|1970-01-01	ERR042745	Weill et al. Science 2017	1970	Asia	Israel	ISR	UNK
Asia|ISR|ERR042748|UNK|1970-01-01	ERR042748	Weill et al. Science 2017	1970	Asia	Israel	ISR	UNK
Asia|ISR|ERR042749|UNK|1970-01-01	ERR042749	Weill et al. Science 2017	1970	Asia	Israel	ISR	UNK
Asia|PSE|ERR042733|UNK|1994-01-01	ERR042733	Weill et al. Science 2017	1994	Asia	Palestine	PSE	UNK
Africa|ZMB|ERR044794|T5|1996-01-01	ERR044794	Weill et al. Science 2017	1996	Africa	Zambia	ZMB	T5
Africa|ZMB|ERR044795|T10|2003-01-01	ERR044795	Weill et al. Science 2017	2003	Africa	Zambia	ZMB	T10
Africa|MOZ|ERR044797|T8|2004-01-01	ERR044797	Weill et al. Science 2017	2004	Africa	Mozambique	MOZ	T8
Africa|ZWE|ERR044798|T11|2009-01-01	ERR044798	Weill et al. Science 2017	2009	Africa	Zimbabwe	ZWE	T11
Africa|ZWE|ERR044799|T8|2009-01-01	ERR044799	Weill et al. Science 2017	2009	Africa	Zimbabwe	ZWE	T8
Africa|ZWE|ERR044800|T8|2009-01-01	ERR044800	Weill et al. Science 2017	2009	Africa	Zimbabwe	ZWE	T8
Africa|ZMB|ERR164757|T5|1996-01-01	ERR164757	Weill et al. Science 2017	1996	Africa	Zambia	ZMB	T5
Africa|ZMB|ERR164758|T5|1996-01-01	ERR164758	Weill et al. Science 2017	1996	Africa	Zambia	ZMB	T5
Africa|ZMB|ERR164759|T5|1997-01-01	ERR164759	Weill et al. Science 2017	1997	Africa	Zambia	ZMB	T5
Africa|ZMB|ERR164760|T5|1997-01-01	ERR164760	Weill et al. Science 2017	1997	Africa	Zambia	ZMB	T5
Africa|ZMB|ERR164763|T5|1997-01-01	ERR164763	Weill et al. Science 2017	1997	Africa	Zambia	ZMB	T5
Africa|ZMB|ERR164765|T10|2003-01-01	ERR164765	Weill et al. Science 2017	2003	Africa	Zambia	ZMB	T10
Africa|ZMB|ERR164766|T10|2003-01-01	ERR164766	Weill et al. Science 2017	2003	Africa	Zambia	ZMB	T10
Africa|ZMB|ERR164768|T10|2004-01-01	ERR164768	Weill et al. Science 2017	2004	Africa	Zambia	ZMB	T10
Africa|ZMB|ERR164773|T10|2004-01-01	ERR164773	Weill et al. Science 2017	2004	Africa	Zambia	ZMB	T10
Africa|ZMB|ERR164776|T10|2004-01-01	ERR164776	Weill et al. Science 2017	2004	Africa	Zambia	ZMB	T10
Europe|SVK|ERR1879560|sporadic|1970-01-01	ERR1879560	Weill et al. Science 2017	1970	Europe	Slovakia	SVK	sporadic
Asia|ISR|ERR1879561|UNK|1970-01-01	ERR1879561	Weill et al. Science 2017	1970	Asia	Israel	ISR	UNK
Asia|LBN|ERR1879563|UNK|1970-01-01	ERR1879563	Weill et al. Science 2017	1970	Asia	Lebanon	LBN	UNK
Africa|MRT|ERR1879598|T9|1996-01-01	ERR1879598	Weill et al. Science 2017	1996	Africa	Mauritania	MRT	T9
Africa|MRT|ERR1879599|T9|1996-01-01	ERR1879599	Weill et al. Science 2017	1996	Africa	Mauritania	MRT	T9
Asia|IRQ|ERR1879602|UNK|1966-01-01	ERR1879602	Weill et al. Science 2017	1966	Asia	Iraq	IRQ	UNK
Asia|IRN|ERR1879606|UNK|1965-01-01	ERR1879606	Weill et al. Science 2017	1965	Asia	Iran	IRN	UNK
Asia|IRN|ERR1879607|UNK|1965-01-01	ERR1879607	Weill et al. Science 2017	1965	Asia	Iran	IRN	UNK
Asia|ISR|ERR1879624|UNK|1970-01-01	ERR1879624	Weill et al. Science 2017	1970	Asia	Israel	ISR	UNK
Asia|JOR|ERR1879627|UNK|1970-01-01	ERR1879627	Weill et al. Science 2017	1970	Asia	Jordan	JOR	UNK
Europe|SVK|ERR1879631|sporadic|1970-01-01	ERR1879631	Weill et al. Science 2017	1970	Europe	Slovakia	SVK	sporadic
Europe|SVK|ERR1879632|sporadic|1970-01-01	ERR1879632	Weill et al. Science 2017	1970	Europe	Slovakia	SVK	sporadic
Africa|RWA|ERR1877614|T5|1998-01-01	ERR1877614	Weill et al. Science 2017	1998	Africa	Rwanda	RWA	T5
Africa|RWA|ERR1877615|T5|1998-01-01	ERR1877615	Weill et al. Science 2017	1998	Africa	Rwanda	RWA	T5
Africa|MOZ|ERR1877616|T1|1992-01-01	ERR1877616	Weill et al. Science 2017	1992	Africa	Mozambique	MOZ	T1
Africa|BDI|ERR1877617|T5|1992-01-01	ERR1877617	Weill et al. Science 2017	1992	Africa	Burundi	BDI	T5
Africa|BDI|ERR1877618|T5|1992-01-01	ERR1877618	Weill et al. Science 2017	1992	Africa	Burundi	BDI	T5
Africa|UGA|ERR1877619|T2|1992-01-01	ERR1877619	Weill et al. Science 2017	1992	Africa	Uganda	UGA	T2
Africa|UGA|ERR1877636|T2|1992-01-01	ERR1877636	Weill et al. Science 2017	1992	Africa	Uganda	UGA	T2
Africa|CMR|ERR1879651|T1|1993-01-01	ERR1879651	Weill et al. Science 2017	1993	Africa	Cameroon	CMR	T1
Africa|DJI|ERR1879652|T6|1993-01-01	ERR1879652	Weill et al. Science 2017	1993	Africa	Djibouti	DJI	T6
Africa|UNK|ERR1879653|T5|1996-01-01	ERR1879653	Weill et al. Science 2017	1996	Africa	?	UNK	T5
Africa|UNK|ERR1879654|T5|1996-01-01	ERR1879654	Weill et al. Science 2017	1996	Africa	?	UNK	T5
Africa|TZA|ERR1879655|T5|1997-01-01	ERR1879655	Weill et al. Science 2017	1997	Africa	Tanzania	TZA	T5
Africa|NGA|ERR1879656|T9|1997-01-01	ERR1879656	Weill et al. Science 2017	1997	Africa	Nigeria	NGA	T9
Africa|NGA|ERR1879657|T2|1997-01-01	ERR1879657	Weill et al. Science 2017	1997	Africa	Nigeria	NGA	T2
Africa|MWI|ERR1879658|T5|1997-01-01	ERR1879658	Weill et al. Science 2017	1997	Africa	Malawi	MWI	T5
Africa|MWI|ERR1880761|T5|1997-01-01	ERR1880761	Weill et al. Science 2017	1997	Africa	Malawi	MWI	T5
Africa|GNB|ERR1880762|T9|1997-01-01	ERR1880762	Weill et al. Science 2017	1997	Africa	Guinea-Bissau	GNB	T9
Africa|MOZ|ERR1880763|T8|1997-01-01	ERR1880763	Weill et al. Science 2017	1997	Africa	Mozambique	MOZ	T8
Africa|ZMB|ERR1880764|T5|1998-01-01	ERR1880764	Weill et al. Science 2017	1998	Africa	Zambia	ZMB	T5
Africa|ZMB|ERR1880765|T5|1998-01-01	ERR1880765	Weill et al. Science 2017	1998	Africa	Zambia	ZMB	T5
Africa|TZA|ERR1880766|T10|1998-01-01	ERR1880766	Weill et al. Science 2017	1998	Africa	Tanzania	TZA	T10
Africa|TZA|ERR1880767|T10|1998-01-01	ERR1880767	Weill et al. Science 2017	1998	Africa	Tanzania	TZA	T10
Africa|ZAF|ERR1880768|T8|2002-01-01	ERR1880768	Weill et al. Science 2017	2002	Africa	South Africa	ZAF	T8
Africa|ZAF|ERR1880769|T8|2002-01-01	ERR1880769	Weill et al. Science 2017	2002	Africa	South Africa	ZAF	T8
Africa|MLI|ERR1880770|T9|2003-01-01	ERR1880770	Weill et al. Science 2017	2003	Africa	Mali	MLI	T9
Africa|MLI|ERR1880771|T9|2003-01-01	ERR1880771	Weill et al. Science 2017	2003	Africa	Mali	MLI	T9
Africa|GNB|ERR1880772|T9|2008-01-01	ERR1880772	Weill et al. Science 2017	2008	Africa	Guinea-Bissau	GNB	T9
Africa|GNB|ERR1880773|T9|2008-01-01	ERR1880773	Weill et al. Science 2017	2008	Africa	Guinea-Bissau	GNB	T9
Africa|NER|ERR1877637|T9|1999-01-01	ERR1877637	Weill et al. Science 2017	1999	Africa	Niger	NER	T9
Africa|UGA|ERR1877638|T10|2000-01-01	ERR1877638	Weill et al. Science 2017	2000	Africa	Uganda	UGA	T10
Africa|UGA|ERR1877639|T10|2000-01-01	ERR1877639	Weill et al. Science 2017	2000	Africa	Uganda	UGA	T10
Africa|COM|ERR1877640|T10|2000-01-01	ERR1877640	Weill et al. Science 2017	2000	Africa	Comoros	COM	T10
Africa|RWA|ERR1877641|T10|2000-01-01	ERR1877641	Weill et al. Science 2017	2000	Africa	Rwanda	RWA	T10
Africa|RWA|ERR1877642|T10|2000-01-01	ERR1877642	Weill et al. Science 2017	2000	Africa	Rwanda	RWA	T10
Africa|CMR|ERR1877643|T9|2000-01-01	ERR1877643	Weill et al. Science 2017	2000	Africa	Cameroon	CMR	T9
Africa|COM|ERR1877644|T10|2001-01-01	ERR1877644	Weill et al. Science 2017	2001	Africa	Comoros	COM	T10
Africa|CMR|ERR1877645|T9|2000-01-01	ERR1877645	Weill et al. Science 2017	2000	Africa	Cameroon	CMR	T9
Africa|CIV|ERR1877646|T9|2001-01-01	ERR1877646	Weill et al. Science 2017	2001	Africa	Cote d'Ivoire	CIV	T9
Africa|CIV|ERR1877647|T9|2001-01-01	ERR1877647	Weill et al. Science 2017	2001	Africa	Cote d'Ivoire	CIV	T9
Africa|COM|ERR1877648|T10|2001-01-01	ERR1877648	Weill et al. Science 2017	2001	Africa	Comoros	COM	T10
Africa|DJI|ERR1877649|T6|2000-01-01	ERR1877649	Weill et al. Science 2017	2000	Africa	Djibouti	DJI	T6
Africa|DJI|ERR1877938|T6|2000-01-01	ERR1877938	Weill et al. Science 2017	2000	Africa	Djibouti	DJI	T6
Africa|MDG|ERR1877939|T10|2000-01-01	ERR1877939	Weill et al. Science 2017	2000	Africa	Madagascar	MDG	T10
Africa|MDG|ERR1877940|T10|2001-01-01	ERR1877940	Weill et al. Science 2017	2001	Africa	Madagascar	MDG	T10
Africa|BDI|ERR1877941|T10|2001-01-01	ERR1877941	Weill et al. Science 2017	2001	Africa	Burundi	BDI	T10
Africa|BDI|ERR1877942|T10|2001-01-01	ERR1877942	Weill et al. Science 2017	2001	Africa	Burundi	BDI	T10
Asia|IDN|ERR1877943|UNK|2001-01-01	ERR1877943	Weill et al. Science 2017	2001	Asia	Indonesia	IDN	UNK
Africa|TGO|ERR1877944|T9|2001-01-01	ERR1877944	Weill et al. Science 2017	2001	Africa	Togo	TGO	T9
Africa|TCD|ERR1877945|T9|2001-01-01	ERR1877945	Weill et al. Science 2017	2001	Africa	Chad	TCD	T9
Africa|TCD|ERR1877946|T9|2001-01-01	ERR1877946	Weill et al. Science 2017	2001	Africa	Chad	TCD	T9
Africa|TCD|ERR1877947|T9|2001-01-01	ERR1877947	Weill et al. Science 2017	2001	Africa	Chad	TCD	T9
Africa|BFA|ERR1877948|T9|2001-01-01	ERR1877948	Weill et al. Science 2017	2001	Africa	Burkina Faso	BFA	T9
Africa|BFA|ERR1877949|T9|2001-01-01	ERR1877949	Weill et al. Science 2017	2001	Africa	Burkina Faso	BFA	T9
Africa|CMR|ERR1877950|T9|2001-01-01	ERR1877950	Weill et al. Science 2017	2001	Africa	Cameroon	CMR	T9
Africa|COD|ERR1877951|T10|2001-01-01	ERR1877951	Weill et al. Science 2017	2001	Africa	Democratic Republic of the Congo	COD	T10
Africa|COD|ERR1877952|T10|2001-01-01	ERR1877952	Weill et al. Science 2017	2001	Africa	Democratic Republic of the Congo	COD	T10
Africa|COM|ERR1877953|T10|2002-01-01	ERR1877953	Weill et al. Science 2017	2002	Africa	Comoros	COM	T10
Africa|LBR|ERR1877954|T9|2002-01-01	ERR1877954	Weill et al. Science 2017	2002	Africa	Liberia	LBR	T9
Africa|COD|ERR1877955|T10|2002-01-01	ERR1877955	Weill et al. Science 2017	2002	Africa	Democratic Republic of the Congo	COD	T10
Africa|BEN|ERR1877956|T9|2002-01-01	ERR1877956	Weill et al. Science 2017	2002	Africa	Benin	BEN	T9
Africa|BEN|ERR1877957|T9|2002-01-01	ERR1877957	Weill et al. Science 2017	2002	Africa	Benin	BEN	T9
Africa|LBR|ERR1878088|T9|2002-01-01	ERR1878088	Weill et al. Science 2017	2002	Africa	Liberia	LBR	T9
Africa|CIV|ERR1878089|T9|2002-01-01	ERR1878089	Weill et al. Science 2017	2002	Africa	Cote d'Ivoire	CIV	T9
Africa|COD|ERR1878090|T10|2003-01-01	ERR1878090	Weill et al. Science 2017	2003	Africa	Democratic Republic of the Congo	COD	T10
Africa|BEN|ERR1878091|T9|2003-01-01	ERR1878091	Weill et al. Science 2017	2003	Africa	Benin	BEN	T9
Africa|BEN|ERR1878092|T9|2003-01-01	ERR1878092	Weill et al. Science 2017	2003	Africa	Benin	BEN	T9
Africa|COD|ERR1878093|T10|2003-01-01	ERR1878093	Weill et al. Science 2017	2003	Africa	Democratic Republic of the Congo	COD	T10
Africa|SOM|ERR1878094|T6|2003-01-01	ERR1878094	Weill et al. Science 2017	2003	Africa	Somalia	SOM	T6
Africa|SOM|ERR1878095|T6|2003-01-01	ERR1878095	Weill et al. Science 2017	2003	Africa	Somalia	SOM	T6
Asia|IRQ|ERR1878096|UNK|2003-01-01	ERR1878096	Weill et al. Science 2017	2003	Asia	Iraq	IRQ	UNK
Africa|COD|ERR1878097|T10|2003-01-01	ERR1878097	Weill et al. Science 2017	2003	Africa	Democratic Republic of the Congo	COD	T10
Africa|LBR|ERR1878098|T9|2003-01-01	ERR1878098	Weill et al. Science 2017	2003	Africa	Liberia	LBR	T9
Africa|LBR|ERR1878099|T9|2003-01-01	ERR1878099	Weill et al. Science 2017	2003	Africa	Liberia	LBR	T9
Africa|CIV|ERR1878100|T9|2003-01-01	ERR1878100	Weill et al. Science 2017	2003	Africa	Cote d'Ivoire	CIV	T9
Africa|COD|ERR1878101|T10|2002-01-01	ERR1878101	Weill et al. Science 2017	2002	Africa	Democratic Republic of the Congo	COD	T10
Africa|CIV|ERR1878102|T9|2003-01-01	ERR1878102	Weill et al. Science 2017	2003	Africa	Cote d'Ivoire	CIV	T9
Africa|COM|ERR1878103|T10|2003-01-01	ERR1878103	Weill et al. Science 2017	2003	Africa	Comoros	COM	T10
Africa|COM|ERR1878104|T10|2003-01-01	ERR1878104	Weill et al. Science 2017	2003	Africa	Comoros	COM	T10
Africa|CMR|ERR1878105|T9|2004-01-01	ERR1878105	Weill et al. Science 2017	2004	Africa	Cameroon	CMR	T9
Africa|CMR|ERR1878106|T9|2001-01-01	ERR1878106	Weill et al. Science 2017	2001	Africa	Cameroon	CMR	T9
Africa|CMR|ERR1878107|T9|2002-01-01	ERR1878107	Weill et al. Science 2017	2002	Africa	Cameroon	CMR	T9
Africa|CMR|ERR1878108|T9|2004-01-01	ERR1878108	Weill et al. Science 2017	2004	Africa	Cameroon	CMR	T9
Africa|BEN|ERR1878109|T9|2004-01-01	ERR1878109	Weill et al. Science 2017	2004	Africa	Benin	BEN	T9
Africa|BEN|ERR1878110|T9|2004-01-01	ERR1878110	Weill et al. Science 2017	2004	Africa	Benin	BEN	T9
Africa|SLE|ERR1878111|T9|2004-01-01	ERR1878111	Weill et al. Science 2017	2004	Africa	Sierra Leone	SLE	T9
Africa|GIN|ERR1878112|T9|2004-01-01	ERR1878112	Weill et al. Science 2017	2004	Africa	Guinea	GIN	T9
Africa|NER|ERR1878113|T9|2004-01-01	ERR1878113	Weill et al. Science 2017	2004	Africa	Niger	NER	T9
Africa|NER|ERR1878114|T9|2004-01-01	ERR1878114	Weill et al. Science 2017	2004	Africa	Niger	NER	T9
Africa|SLE|ERR1878115|T9|2004-01-01	ERR1878115	Weill et al. Science 2017	2004	Africa	Sierra Leone	SLE	T9
Africa|COD|ERR1878116|T10|2004-01-01	ERR1878116	Weill et al. Science 2017	2004	Africa	Democratic Republic of the Congo	COD	T10
Africa|SEN|ERR1878117|T9|2004-01-01	ERR1878117	Weill et al. Science 2017	2004	Africa	Senegal	SEN	T9
Africa|SEN|ERR1878127|T9|2004-01-01	ERR1878127	Weill et al. Science 2017	2004	Africa	Senegal	SEN	T9
Africa|CMR|ERR1878128|T9|2005-01-01	ERR1878128	Weill et al. Science 2017	2005	Africa	Cameroon	CMR	T9
Africa|CMR|ERR1878129|T9|2005-01-01	ERR1878129	Weill et al. Science 2017	2005	Africa	Cameroon	CMR	T9
Africa|GNQ|ERR1878130|T9|2005-01-01	ERR1878130	Weill et al. Science 2017	2005	Africa	Equatorial Guinea	GNQ	T9
Africa|GNQ|ERR1878131|T9|2005-01-01	ERR1878131	Weill et al. Science 2017	2005	Africa	Equatorial Guinea	GNQ	T9
Africa|COD|ERR1878132|T10|2005-01-01	ERR1878132	Weill et al. Science 2017	2005	Africa	Democratic Republic of the Congo	COD	T10
Africa|BEN|ERR1878133|T9|2005-01-01	ERR1878133	Weill et al. Science 2017	2005	Africa	Benin	BEN	T9
Africa|BEN|ERR1878134|T9|2005-01-01	ERR1878134	Weill et al. Science 2017	2005	Africa	Benin	BEN	T9
Asia|PAK|ERR1878135|UNK|2005-01-01	ERR1878135	Weill et al. Science 2017	2005	Asia	Pakistan	PAK	UNK
Africa|COD|ERR1878136|T10|2005-01-01	ERR1878136	Weill et al. Science 2017	2005	Africa	Democratic Republic of the Congo	COD	T10
Africa|NGA|ERR1878146|T9|2005-01-01	ERR1878146	Weill et al. Science 2017	2005	Africa	Nigeria	NGA	T9
Africa|NGA|ERR1878147|T9|2005-01-01	ERR1878147	Weill et al. Science 2017	2005	Africa	Nigeria	NGA	T9
Africa|COD|ERR1878148|T10|2006-01-01	ERR1878148	Weill et al. Science 2017	2006	Africa	Democratic Republic of the Congo	COD	T10
Africa|MLI|ERR1878149|T9|2006-01-01	ERR1878149	Weill et al. Science 2017	2006	Africa	Mali	MLI	T9
Africa|MLI|ERR1878150|T9|2005-01-01	ERR1878150	Weill et al. Science 2017	2005	Africa	Mali	MLI	T9
Asia|IND|ERR1878151|UNK|2006-01-01	ERR1878151	Weill et al. Science 2017	2006	Asia	India	IND	UNK
Africa|CMR|ERR1878152|T9|2006-01-01	ERR1878152	Weill et al. Science 2017	2006	Africa	Cameroon	CMR	T9
Africa|KEN|ERR1878153|T10|2006-01-01	ERR1878153	Weill et al. Science 2017	2006	Africa	Kenya	KEN	T10
Africa|KEN|ERR1878154|T10|2006-01-01	ERR1878154	Weill et al. Science 2017	2006	Africa	Kenya	KEN	T10
Africa|COD|ERR1878155|T10|2006-01-01	ERR1878155	Weill et al. Science 2017	2006	Africa	Democratic Republic of the Congo	COD	T10
Africa|NER|ERR1878544|T9|2006-01-01	ERR1878544	Weill et al. Science 2017	2006	Africa	Niger	NER	T9
Africa|NER|ERR1878545|T9|2006-01-01	ERR1878545	Weill et al. Science 2017	2006	Africa	Niger	NER	T9
Africa|NGA|ERR1878546|T9|2006-01-01	ERR1878546	Weill et al. Science 2017	2006	Africa	Nigeria	NGA	T9
Africa|NGA|ERR1878547|T9|2006-01-01	ERR1878547	Weill et al. Science 2017	2006	Africa	Nigeria	NGA	T9
Asia|UNK|ERR1878548|UNK|2006-01-01	ERR1878548	Weill et al. Science 2017	2006	Asia	?	UNK	UNK
Africa|COG|ERR1878549|T9|2007-01-01	ERR1878549	Weill et al. Science 2017	2007	Africa	Republic of the Congo	COG	T9
Africa|COG|ERR1878550|T9|2007-01-01	ERR1878550	Weill et al. Science 2017	2007	Africa	Republic of the Congo	COG	T9
Africa|DJI|ERR1878551|T10|2007-01-01	ERR1878551	Weill et al. Science 2017	2007	Africa	Djibouti	DJI	T10
Africa|COD|ERR1878552|T10|2007-01-01	ERR1878552	Weill et al. Science 2017	2007	Africa	Democratic Republic of the Congo	COD	T10
Africa|SSD|ERR1878553|T10|2007-01-01	ERR1878553	Weill et al. Science 2017	2007	Africa	South Sudan	SSD	T10
Africa|SSD|ERR1878554|T10|2007-01-01	ERR1878554	Weill et al. Science 2017	2007	Africa	South Sudan	SSD	T10
Africa|DZA|ERR1878555|T8|1994-01-01	ERR1878555	Weill et al. Science 2017	1994	Africa	Algeria	DZA	T8
Africa|MRT|ERR1878556|T9|2005-01-01	ERR1878556	Weill et al. Science 2017	2005	Africa	Mauritania	MRT	T9
Africa|MRT|ERR1878557|T9|2006-01-01	ERR1878557	Weill et al. Science 2017	2006	Africa	Mauritania	MRT	T9
Africa|MRT|ERR1878558|T9|2006-01-01	ERR1878558	Weill et al. Science 2017	2006	Africa	Mauritania	MRT	T9
Africa|MRT|ERR1878559|T9|2005-01-01	ERR1878559	Weill et al. Science 2017	2005	Africa	Mauritania	MRT	T9
Africa|DZA|ERR1878560|T8|1994-01-01	ERR1878560	Weill et al. Science 2017	1994	Africa	Algeria	DZA	T8
Africa|BEN|ERR1878561|T9|2007-01-01	ERR1878561	Weill et al. Science 2017	2007	Africa	Benin	BEN	T9
Africa|BFA|ERR1878562|T9|2005-01-01	ERR1878562	Weill et al. Science 2017	2005	Africa	Burkina Faso	BFA	T9
Africa|BFA|ERR1878563|T9|2005-01-01	ERR1878563	Weill et al. Science 2017	2005	Africa	Burkina Faso	BFA	T9
Africa|COD|ERR1878564|T10|2007-01-01	ERR1878564	Weill et al. Science 2017	2007	Africa	Democratic Republic of the Congo	COD	T10
Africa|NER|ERR1878565|T9|2008-01-01	ERR1878565	Weill et al. Science 2017	2008	Africa	Niger	NER	T9
Africa|NER|ERR1878566|T9|2008-01-01	ERR1878566	Weill et al. Science 2017	2008	Africa	Niger	NER	T9
Africa|COD|ERR1878567|T10|2008-01-01	ERR1878567	Weill et al. Science 2017	2008	Africa	Democratic Republic of the Congo	COD	T10
Africa|COD|ERR1878568|T10|2008-01-01	ERR1878568	Weill et al. Science 2017	2008	Africa	Democratic Republic of the Congo	COD	T10
Africa|SSD|ERR1878569|T10|2008-01-01	ERR1878569	Weill et al. Science 2017	2008	Africa	South Sudan	SSD	T10
Asia|IND|ERR1878570|UNK|2008-01-01	ERR1878570	Weill et al. Science 2017	2008	Asia	India	IND	UNK
Africa|CIV|ERR1878571|T9|2006-01-01	ERR1878571	Weill et al. Science 2017	2006	Africa	Cote d'Ivoire	CIV	T9
Africa|CIV|ERR1878572|T9|2006-01-01	ERR1878572	Weill et al. Science 2017	2006	Africa	Cote d'Ivoire	CIV	T9
Africa|CMR|ERR1878573|T9|2008-01-01	ERR1878573	Weill et al. Science 2017	2008	Africa	Cameroon	CMR	T9
Africa|CMR|ERR1878574|T9|2008-01-01	ERR1878574	Weill et al. Science 2017	2008	Africa	Cameroon	CMR	T9
Asia|PAK|ERR1878575|UNK|2009-01-01	ERR1878575	Weill et al. Science 2017	2009	Asia	Pakistan	PAK	UNK
Asia|PAK|ERR1878576|UNK|2009-01-01	ERR1878576	Weill et al. Science 2017	2009	Asia	Pakistan	PAK	UNK
Asia|PAK|ERR1878577|UNK|2009-01-01	ERR1878577	Weill et al. Science 2017	2009	Asia	Pakistan	PAK	UNK
Africa|NGA|ERR1878578|T12|2009-01-01	ERR1878578	Weill et al. Science 2017	2009	Africa	Nigeria	NGA	T12
Africa|NGA|ERR1878579|T12|2009-01-01	ERR1878579	Weill et al. Science 2017	2009	Africa	Nigeria	NGA	T12
Africa|CMR|ERR1878580|T12|2009-01-01	ERR1878580	Weill et al. Science 2017	2009	Africa	Cameroon	CMR	T12
Africa|ZMB|ERR1878581|T10|2010-01-01	ERR1878581	Weill et al. Science 2017	2010	Africa	Zambia	ZMB	T10
Africa|ZMB|ERR1878582|T10|2010-01-01	ERR1878582	Weill et al. Science 2017	2010	Africa	Zambia	ZMB	T10
Africa|NGA|ERR1878583|T12|2010-01-01	ERR1878583	Weill et al. Science 2017	2010	Africa	Nigeria	NGA	T12
Africa|BEN|ERR1878586|T9|2010-01-01	ERR1878586	Weill et al. Science 2017	2010	Africa	Benin	BEN	T9
Africa|BEN|ERR1878587|T9|2010-01-01	ERR1878587	Weill et al. Science 2017	2010	Africa	Benin	BEN	T9
Africa|CMR|ERR1878588|T12|2010-01-01	ERR1878588	Weill et al. Science 2017	2010	Africa	Cameroon	CMR	T12
Africa|NGA|ERR1878589|T12|2010-01-01	ERR1878589	Weill et al. Science 2017	2010	Africa	Nigeria	NGA	T12
Africa|TCD|ERR1878590|T12|2010-01-01	ERR1878590	Weill et al. Science 2017	2010	Africa	Chad	TCD	T12
Africa|TCD|ERR1878591|T12|2010-01-01	ERR1878591	Weill et al. Science 2017	2010	Africa	Chad	TCD	T12
America|HTI|ERR1878592|UNK|2010-01-01	ERR1878592	Weill et al. Science 2017	2010	America	Haiti	HTI	UNK
Africa|NGA|ERR1878593|T12|2011-01-01	ERR1878593	Weill et al. Science 2017	2011	Africa	Nigeria	NGA	T12
Africa|NGA|ERR1878594|T12|2011-01-01	ERR1878594	Weill et al. Science 2017	2011	Africa	Nigeria	NGA	T12
Africa|CMR|ERR1878595|T12|2010-01-01	ERR1878595	Weill et al. Science 2017	2010	Africa	Cameroon	CMR	T12
Africa|CMR|ERR1878596|T12|2011-01-01	ERR1878596	Weill et al. Science 2017	2011	Africa	Cameroon	CMR	T12
Africa|CMR|ERR1878597|T12|2011-01-01	ERR1878597	Weill et al. Science 2017	2011	Africa	Cameroon	CMR	T12
Africa|CMR|ERR1878598|T12|2010-01-01	ERR1878598	Weill et al. Science 2017	2010	Africa	Cameroon	CMR	T12
Africa|TCD|ERR1878599|T12|2011-01-01	ERR1878599	Weill et al. Science 2017	2011	Africa	Chad	TCD	T12
Africa|TCD|ERR1878600|T12|2011-01-01	ERR1878600	Weill et al. Science 2017	2011	Africa	Chad	TCD	T12
Africa|NGA|ERR1878601|T12|2011-01-01	ERR1878601	Weill et al. Science 2017	2011	Africa	Nigeria	NGA	T12
Africa|CAF|ERR1878602|T10|2011-01-01	ERR1878602	Weill et al. Science 2017	2011	Africa	Central African Republic	CAF	T10
Africa|CAF|ERR1878603|T10|2011-01-01	ERR1878603	Weill et al. Science 2017	2011	Africa	Central African Republic	CAF	T10
Africa|GNB|ERR1878604|T9|2012-01-01	ERR1878604	Weill et al. Science 2017	2012	Africa	Guinea-Bissau	GNB	T9
Africa|GNB|ERR1878605|T9|2012-01-01	ERR1878605	Weill et al. Science 2017	2012	Africa	Guinea-Bissau	GNB	T9
Africa|COD|ERR1878607|T10|2014-01-01	ERR1878607	Weill et al. Science 2017	2014	Africa	Democratic Republic of the Congo	COD	T10
Africa|COD|ERR1878608|T10|2014-01-01	ERR1878608	Weill et al. Science 2017	2014	Africa	Democratic Republic of the Congo	COD	T10
Africa|NGA|ERR1878609|T12|2014-01-01	ERR1878609	Weill et al. Science 2017	2014	Africa	Nigeria	NGA	T12
Africa|NGA|ERR1878610|T12|2014-01-01	ERR1878610	Weill et al. Science 2017	2014	Africa	Nigeria	NGA	T12
Africa|NER|ERR1878611|T12|2010-01-01	ERR1878611	Weill et al. Science 2017	2010	Africa	Niger	NER	T12
Africa|NER|ERR1878612|T12|2010-01-01	ERR1878612	Weill et al. Science 2017	2010	Africa	Niger	NER	T12
Africa|CIV|ERR1879384|T1|1988-01-01	ERR1879384	Weill et al. Science 2017	1988	Africa	Cote d'Ivoire	CIV	T1
Africa|KEN|ERR1879385|T6|1998-01-01	ERR1879385	Weill et al. Science 2017	1998	Africa	Kenya	KEN	T6
Africa|TZA|ERR1879386|T10|1998-01-01	ERR1879386	Weill et al. Science 2017	1998	Africa	Tanzania	TZA	T10
Africa|ETH|ERR1879387|T6|1998-01-01	ERR1879387	Weill et al. Science 2017	1998	Africa	Ethiopia	ETH	T6
Europe|ROU|ERR1879388|UNK|1981-01-01	ERR1879388	Weill et al. Science 2017	1981	Europe	Romania	ROU	UNK
Asia|LBN|ERR1879389|UNK|1993-01-01	ERR1879389	Weill et al. Science 2017	1993	Asia	Lebanon	LBN	UNK
Asia|TUR|ERR1879390|UNK|1976-01-01	ERR1879390	Weill et al. Science 2017	1976	Asia	Turkey	TUR	UNK
Africa|UNK|ERR1879391|T1|1982-01-01	ERR1879391	Weill et al. Science 2017	1982	Africa	?	UNK	T1
Africa|ETH|ERR1879392|T4|1985-01-01	ERR1879392	Weill et al. Science 2017	1985	Africa	Ethiopia	ETH	T4
Europe|ROU|ERR1879393|UNK|1994-01-01	ERR1879393	Weill et al. Science 2017	1994	Europe	Romania	ROU	UNK
Asia|PAK|ERR1879429|UNK|1992-01-01	ERR1879429	Weill et al. Science 2017	1992	Asia	Pakistan	PAK	UNK
Europe|ROU|ERR1879430|UNK|1991-01-01	ERR1879430	Weill et al. Science 2017	1991	Europe	Romania	ROU	UNK
Europe|ROU|ERR1879431|UNK|1987-01-01	ERR1879431	Weill et al. Science 2017	1987	Europe	Romania	ROU	UNK
Asia|LBN|ERR1879432|UNK|1993-01-01	ERR1879432	Weill et al. Science 2017	1993	Asia	Lebanon	LBN	UNK
Europe|ROU|ERR1879433|UNK|1990-01-01	ERR1879433	Weill et al. Science 2017	1990	Europe	Romania	ROU	UNK
Africa|SEN|ERR1879434|T9|1994-01-01	ERR1879434	Weill et al. Science 2017	1994	Africa	Senegal	SEN	T9
Africa|CIV|ERR1879435|T1|1988-01-01	ERR1879435	Weill et al. Science 2017	1988	Africa	Cote d'Ivoire	CIV	T1
Africa|TUN|ERR1879436|T1|1973-01-01	ERR1879436	Weill et al. Science 2017	1973	Africa	Tunisia	TUN	T1
Africa|TUN|ERR1879437|T1|1981-01-01	ERR1879437	Weill et al. Science 2017	1981	Africa	Tunisia	TUN	T1
Europe|ITA|ERR1879438|UNK|1994-01-01	ERR1879438	Weill et al. Science 2017	1994	Europe	Italy	ITA	UNK
Africa|CIV|ERR1879535|T1|1988-01-01	ERR1879535	Weill et al. Science 2017	1988	Africa	Cote d'Ivoire	CIV	T1
Africa|SOM|ERR1879536|T4|1985-01-01	ERR1879536	Weill et al. Science 2017	1985	Africa	Somalia	SOM	T4
Africa|SOM|ERR1879537|T5|1985-01-01	ERR1879537	Weill et al. Science 2017	1985	Africa	Somalia	SOM	T5
Asia|KHM|ERR1879538|UNK|1993-01-01	ERR1879538	Weill et al. Science 2017	1993	Asia	Cambodia	KHM	UNK
Africa|KEN|ERR1879539|T10|1998-01-01	ERR1879539	Weill et al. Science 2017	1998	Africa	Kenya	KEN	T10
Africa|KEN|ERR1879540|T10|1998-01-01	ERR1879540	Weill et al. Science 2017	1998	Africa	Kenya	KEN	T10
Europe|ITA|ERR1879541|sporadic|1973-01-01	ERR1879541	Weill et al. Science 2017	1973	Europe	Italy	ITA	sporadic
Africa|CIV|ERR1879542|T1|1988-01-01	ERR1879542	Weill et al. Science 2017	1988	Africa	Cote d'Ivoire	CIV	T1
Africa|KEN|ERR1879543|T6|1998-01-01	ERR1879543	Weill et al. Science 2017	1998	Africa	Kenya	KEN	T6
Africa|KEN|ERR1879544|T6|1998-01-01	ERR1879544	Weill et al. Science 2017	1998	Africa	Kenya	KEN	T6
Africa|ETH|ERR1879545|T6|1998-01-01	ERR1879545	Weill et al. Science 2017	1998	Africa	Ethiopia	ETH	T6
Africa|GIN|ERR1879546|T7|1990-01-01	ERR1879546	Weill et al. Science 2017	1990	Africa	Guinea	GIN	T7
Africa|MOZ|ERR1879547|T1|1990-01-01	ERR1879547	Weill et al. Science 2017	1990	Africa	Mozambique	MOZ	T1
Asia|KHM|ERR1879548|UNK|1991-01-01	ERR1879548	Weill et al. Science 2017	1991	Asia	Cambodia	KHM	UNK
Asia|TUR|ERR1879549|UNK|1991-01-01	ERR1879549	Weill et al. Science 2017	1991	Asia	Turkey	TUR	UNK
Asia|IRQ|ERR1879550|UNK|1991-01-01	ERR1879550	Weill et al. Science 2017	1991	Asia	Kurdistan	IRQ	UNK
Asia|VNM|ERR1879551|UNK|1983-01-01	ERR1879551	Weill et al. Science 2017	1983	Asia	Viet Nam	VNM	UNK
Africa|STP|ERR1879552|T1|1989-01-01	ERR1879552	Weill et al. Science 2017	1989	Africa	Sao Tome	STP	T1
Asia|IND|ERR1879553|UNK|1992-01-01	ERR1879553	Weill et al. Science 2017	1992	Asia	India	IND	UNK
Asia|MMR|ERR1879559|UNK|1971-01-01	ERR1879559	Weill et al. Science 2017	1971	Asia	Myanmar	MMR	UNK
Asia|IND|ERR1879562|UNK|1962-01-01	ERR1879562	Weill et al. Science 2017	1962	Asia	India	IND	UNK
Asia|PHL|ERR1879564|UNK|1961-01-01	ERR1879564	Weill et al. Science 2017	1961	Asia	Philippines	PHL	UNK
Asia|CHN|ERR1879565|UNK|1961-01-01	ERR1879565	Weill et al. Science 2017	1961	Asia	China	CHN	UNK
Asia|IND|ERR1879566|UNK|1964-01-01	ERR1879566	Weill et al. Science 2017	1964	Asia	India	IND	UNK
Asia|KHM|ERR1879567|UNK|1963-01-01	ERR1879567	Weill et al. Science 2017	1963	Asia	Cambodia	KHM	UNK
Asia|IRN|ERR1879568|UNK|1965-01-01	ERR1879568	Weill et al. Science 2017	1965	Asia	Iran	IRN	UNK
Europe|FRA|ERR1879569|sporadic|1970-01-01	ERR1879569	Weill et al. Science 2017	1970	Europe	France	FRA	sporadic
Asia|THA|ERR1879570|UNK|1993-01-01	ERR1879570	Weill et al. Science 2017	1993	Asia	Thailand	THA	UNK
Asia|LKA|ERR1879571|UNK|1981-01-01	ERR1879571	Weill et al. Science 2017	1981	Asia	Sri Lanka	LKA	UNK
Africa|DJI|ERR1879572|T6|1993-01-01	ERR1879572	Weill et al. Science 2017	1993	Africa	Djibouti	DJI	T6
Asia|PHL|ERR1879573|UNK|1963-01-01	ERR1879573	Weill et al. Science 2017	1963	Asia	Philippines	PHL	UNK
Europe|ROU|ERR1879574|UNK|1991-01-01	ERR1879574	Weill et al. Science 2017	1991	Europe	Romania	ROU	UNK
Africa|SOM|ERR1879575|T6|1994-01-01	ERR1879575	Weill et al. Science 2017	1994	Africa	Somalia	SOM	T6
Asia|NPL|ERR1879576|UNK|1994-01-01	ERR1879576	Weill et al. Science 2017	1994	Asia	Nepal	NPL	UNK
Europe|ALB|ERR1879577|UNK|1994-01-01	ERR1879577	Weill et al. Science 2017	1994	Europe	Albania	ALB	UNK
Asia|MYS|ERR1879580|UNK|1973-01-01	ERR1879580	Weill et al. Science 2017	1973	Asia	Malaysia	MYS	UNK
Asia|VNM|ERR1879581|UNK|1966-01-01	ERR1879581	Weill et al. Science 2017	1966	Asia	Viet Nam	VNM	UNK
Asia|VNM|ERR1879582|UNK|1968-01-01	ERR1879582	Weill et al. Science 2017	1968	Asia	Viet Nam	VNM	UNK
Asia|VNM|ERR1879583|UNK|1969-01-01	ERR1879583	Weill et al. Science 2017	1969	Asia	Viet Nam	VNM	UNK
Asia|PHL|ERR1879584|UNK|1973-01-01	ERR1879584	Weill et al. Science 2017	1973	Asia	Philippines	PHL	UNK
Europe|ITA|ERR1879585|sporadic|1974-01-01	ERR1879585	Weill et al. Science 2017	1974	Europe	Italy	ITA	sporadic
Africa|SEN|ERR1879586|T1|1974-01-01	ERR1879586	Weill et al. Science 2017	1974	Africa	Senegal	SEN	T1
Asia|MMR|ERR1879587|UNK|1972-01-01	ERR1879587	Weill et al. Science 2017	1972	Asia	Myanmar	MMR	UNK
Asia|IRQ|ERR1879588|UNK|1995-01-01	ERR1879588	Weill et al. Science 2017	1995	Asia	Iraq	IRQ	UNK
Asia|IRQ|ERR1879593|UNK|1995-01-01	ERR1879593	Weill et al. Science 2017	1995	Asia	Iraq	IRQ	UNK
Asia|IRQ|ERR1879594|UNK|1995-01-01	ERR1879594	Weill et al. Science 2017	1995	Asia	Iraq	IRQ	UNK
Africa|SDN|ERR1879595|T6|1996-01-01	ERR1879595	Weill et al. Science 2017	1996	Africa	Sudan	SDN	T6
Asia|IND|ERR1879597|UNK|1996-01-01	ERR1879597	Weill et al. Science 2017	1996	Asia	India	IND	UNK
Africa|SDN|ERR1879600|T6|1996-01-01	ERR1879600	Weill et al. Science 2017	1996	Africa	Sudan	SDN	T6
Asia|IRQ|ERR1879601|UNK|1966-01-01	ERR1879601	Weill et al. Science 2017	1966	Asia	Iraq	IRQ	UNK
Asia|IRN|ERR1879603|UNK|1965-01-01	ERR1879603	Weill et al. Science 2017	1965	Asia	Iran	IRN	UNK
Asia|IRN|ERR1879604|UNK|1965-01-01	ERR1879604	Weill et al. Science 2017	1965	Asia	Iran	IRN	UNK
Asia|IRN|ERR1879605|UNK|1965-01-01	ERR1879605	Weill et al. Science 2017	1965	Asia	Iran	IRN	UNK
Asia|ISR|ERR1879625|UNK|1970-01-01	ERR1879625	Weill et al. Science 2017	1970	Asia	Israel	ISR	UNK
Asia|ISR|ERR1879626|UNK|1970-01-01	ERR1879626	Weill et al. Science 2017	1970	Asia	Israel	ISR	UNK
Asia|LBN|ERR1879628|UNK|1970-01-01	ERR1879628	Weill et al. Science 2017	1970	Asia	Lebanon	LBN	UNK
Oceania|PNG|ERR1879629|UNK|1962-01-01	ERR1879629	Weill et al. Science 2017	1962	Oceania	Papua New Guinea	PNG	UNK
Asia|PAK|ERR1879630|UNK|1964-01-01	ERR1879630	Weill et al. Science 2017	1964	Asia	Pakistan	PAK	UNK
Asia|THA|ERR1879633|UNK|1963-01-01	ERR1879633	Weill et al. Science 2017	1963	Asia	Thailand	THA	UNK
Asia|VNM|ERR1879634|UNK|1964-01-01	ERR1879634	Weill et al. Science 2017	1964	Asia	Viet Nam	VNM	UNK
Africa|BDI|ERR1879636|T5|1997-01-01	ERR1879636	Weill et al. Science 2017	1997	Africa	Burundi	BDI	T5
Asia|IND|ERR1879637|UNK|1997-01-01	ERR1879637	Weill et al. Science 2017	1997	Asia	India	IND	UNK
Africa|TCD|ERR1879638|T9|1998-01-01	ERR1879638	Weill et al. Science 2017	1998	Africa	Chad	TCD	T9
Asia|KHM|ERR1879644|UNK|1999-01-01	ERR1879644	Weill et al. Science 2017	1999	Asia	Cambodia	KHM	UNK
Asia|LAO|ERR1879645|UNK|1999-01-01	ERR1879645	Weill et al. Science 2017	1999	Asia	Laos	LAO	UNK
Africa|BFA|ERR1879646|T9|1999-01-01	ERR1879646	Weill et al. Science 2017	1999	Africa	Burkina Faso	BFA	T9
Africa|COG|ERR1879647|T7|1999-01-01	ERR1879647	Weill et al. Science 2017	1999	Africa	Republic of the Congo	COG	T7
Asia|AFG|ERR1879648|UNK|1999-01-01	ERR1879648	Weill et al. Science 2017	1999	Asia	Afghanistan	AFG	UNK
Asia|AFG|ERR1879649|UNK|1999-01-01	ERR1879649	Weill et al. Science 2017	1999	Asia	Afghanistan	AFG	UNK
Africa|CMR|ERR1879650|T7|1999-01-01	ERR1879650	Weill et al. Science 2017	1999	Africa	Cameroon	CMR	T7
Africa|ZAF|ERR1880774|T8|2001-01-01	ERR1880774	Weill et al. Science 2017	2001	Africa	South Africa	ZAF	T8
Africa|ZAF|ERR1880775|T8|2001-01-01	ERR1880775	Weill et al. Science 2017	2001	Africa	South Africa	ZAF	T8
Africa|ZAF|ERR1880776|T8|2001-01-01	ERR1880776	Weill et al. Science 2017	2001	Africa	South Africa	ZAF	T8
Africa|ZAF|ERR1880777|T8|2001-01-01	ERR1880777	Weill et al. Science 2017	2001	Africa	South Africa	ZAF	T8
Africa|ZAF|ERR1880778|T8|2001-01-01	ERR1880778	Weill et al. Science 2017	2001	Africa	South Africa	ZAF	T8
Africa|ZAF|ERR1880779|T8|2001-01-01	ERR1880779	Weill et al. Science 2017	2001	Africa	South Africa	ZAF	T8
Africa|ZAF|ERR1880780|T8|2001-01-01	ERR1880780	Weill et al. Science 2017	2001	Africa	South Africa	ZAF	T8
Africa|ZAF|ERR1880781|T8|2001-01-01	ERR1880781	Weill et al. Science 2017	2001	Africa	South Africa	ZAF	T8
Africa|ZAF|ERR1880782|T8|2001-01-01	ERR1880782	Weill et al. Science 2017	2001	Africa	South Africa	ZAF	T8
Africa|ZAF|ERR1880783|T8|2001-01-01	ERR1880783	Weill et al. Science 2017	2001	Africa	South Africa	ZAF	T8
Africa|ZAF|ERR1880784|T8|2001-01-01	ERR1880784	Weill et al. Science 2017	2001	Africa	South Africa	ZAF	T8
Africa|ZAF|ERR1880785|T8|2001-01-01	ERR1880785	Weill et al. Science 2017	2001	Africa	South Africa	ZAF	T8
Africa|ZAF|ERR1877613|T8|2001-01-01	ERR1877613	Weill et al. Science 2017	2001	Africa	South Africa	ZAF	T8
Africa|ZAF|ERR1880787|T8|2001-01-01	ERR1880787	Weill et al. Science 2017	2001	Africa	South Africa	ZAF	T8
Africa|ZAF|ERR1880788|T8|2001-01-01	ERR1880788	Weill et al. Science 2017	2001	Africa	South Africa	ZAF	T8
Africa|ZAF|ERR1880789|T8|1998-01-01	ERR1880789	Weill et al. Science 2017	1998	Africa	South Africa	ZAF	T8
Africa|ZAF|ERR1880790|T8|2001-01-01	ERR1880790	Weill et al. Science 2017	2001	Africa	South Africa	ZAF	T8
Africa|ZAF|ERR1880786|T1|1980-01-01	ERR1880786	Weill et al. Science 2017	1980	Africa	South Africa	ZAF	T1
Africa|ZAF|ERR1880791|T1|1980-01-01	ERR1880791	Weill et al. Science 2017	1980	Africa	South Africa	ZAF	T1
Africa|ZAF|ERR1880792|T1|1980-01-01	ERR1880792	Weill et al. Science 2017	1980	Africa	South Africa	ZAF	T1
Africa|AGO|ERR1880793|T1|1972-01-01	ERR1880793	Weill et al. Science 2017	1972	Africa	Angola	AGO	T1
Asia|TUR|ERR1880794|UNK|1994-01-01	ERR1880794	Weill et al. Science 2017	1994	Asia	Turkey	TUR	UNK
Asia|TUR|ERR1880795|UNK|1994-01-01	ERR1880795	Weill et al. Science 2017	1994	Asia	Turkey	TUR	UNK
Europe|ESP|ERR1880796|sporadic|1971-01-01	ERR1880796	Weill et al. Science 2017	1971	Europe	Spain	ESP	sporadic
Asia|TUR|ERR1880797|UNK|1980-01-01	ERR1880797	Weill et al. Science 2017	1980	Asia	Turkey	TUR	UNK
Africa|STP|ERR1880798|T1|1989-01-01	ERR1880798	Weill et al. Science 2017	1989	Africa	Sao Tome	STP	T1
Asia|IND|ERR1880799|UNK|1996-01-01	ERR1880799	Weill et al. Science 2017	1996	Asia	India	IND	UNK
Asia|IND|ERR1880800|UNK|1996-01-01	ERR1880800	Weill et al. Science 2017	1996	Asia	India	IND	UNK
Asia|IND|ERR1880801|UNK|1997-01-01	ERR1880801	Weill et al. Science 2017	1997	Asia	India	IND	UNK
Asia|IND|ERR1880802|UNK|1997-01-01	ERR1880802	Weill et al. Science 2017	1997	Asia	India	IND	UNK
Asia|IND|ERR1880803|UNK|1995-01-01	ERR1880803	Weill et al. Science 2017	1995	Asia	India	IND	UNK
Asia|IND|ERR1880804|UNK|1993-01-01	ERR1880804	Weill et al. Science 2017	1993	Asia	India	IND	UNK
Asia|IND|ERR1880805|UNK|1993-01-01	ERR1880805	Weill et al. Science 2017	1993	Asia	India	IND	UNK
Asia|IND|ERR1880806|UNK|1994-01-01	ERR1880806	Weill et al. Science 2017	1994	Asia	India	IND	UNK
Asia|IND|ERR1880807|UNK|1994-01-01	ERR1880807	Weill et al. Science 2017	1994	Asia	India	IND	UNK
Asia|IND|ERR1880808|UNK|1995-01-01	ERR1880808	Weill et al. Science 2017	1995	Asia	India	IND	UNK
Asia|IND|ERR1880809|UNK|2000-01-01	ERR1880809	Weill et al. Science 2017	2000	Asia	India	IND	UNK
Asia|IND|ERR1880810|UNK|2000-01-01	ERR1880810	Weill et al. Science 2017	2000	Asia	India	IND	UNK
Asia|IND|ERR1880811|UNK|1998-01-01	ERR1880811	Weill et al. Science 2017	1998	Asia	India	IND	UNK
Asia|IND|ERR1880812|UNK|1998-01-01	ERR1880812	Weill et al. Science 2017	1998	Asia	India	IND	UNK
Asia|IND|ERR1880813|UNK|1999-01-01	ERR1880813	Weill et al. Science 2017	1999	Asia	India	IND	UNK
Asia|IND|ERR1880814|UNK|2001-01-01	ERR1880814	Weill et al. Science 2017	2001	Asia	India	IND	UNK
Europe|DEU|ERR1880815|sporadic|1975-01-01	ERR1880815	Weill et al. Science 2017	1975	Europe	Germany	DEU	sporadic
Asia|IND|ERR1880816|UNK|1980-01-01	ERR1880816	Weill et al. Science 2017	1980	Asia	India	IND	UNK
Asia|IND|ERR1880817|UNK|2002-01-01	ERR1880817	Weill et al. Science 2017	2002	Asia	India	IND	UNK
Asia|IND|ERR1880818|UNK|2002-01-01	ERR1880818	Weill et al. Science 2017	2002	Asia	India	IND	UNK
Asia|IND|ERR1880819|UNK|2003-01-01	ERR1880819	Weill et al. Science 2017	2003	Asia	India	IND	UNK
Asia|IND|ERR1880820|UNK|2003-01-01	ERR1880820	Weill et al. Science 2017	2003	Asia	India	IND	UNK
Asia|IND|ERR1880821|UNK|2007-01-01	ERR1880821	Weill et al. Science 2017	2007	Asia	India	IND	UNK
Asia|IND|ERR1880822|UNK|2007-01-01	ERR1880822	Weill et al. Science 2017	2007	Asia	India	IND	UNK
Asia|IND|ERR1880823|UNK|2008-01-01	ERR1880823	Weill et al. Science 2017	2008	Asia	India	IND	UNK
Asia|IND|ERR1880824|UNK|2008-01-01	ERR1880824	Weill et al. Science 2017	2008	Asia	India	IND	UNK
Asia|IND|ERR1880825|UNK|2009-01-01	ERR1880825	Weill et al. Science 2017	2009	Asia	India	IND	UNK
Asia|IND|ERR1880826|UNK|2009-01-01	ERR1880826	Weill et al. Science 2017	2009	Asia	India	IND	UNK
Asia|IND|ERR1880827|UNK|2010-01-01	ERR1880827	Weill et al. Science 2017	2010	Asia	India	IND	UNK
Asia|IND|ERR1880828|UNK|2010-01-01	ERR1880828	Weill et al. Science 2017	2010	Asia	India	IND	UNK
Asia|IND|ERR1880829|UNK|2004-01-01	ERR1880829	Weill et al. Science 2017	2004	Asia	India	IND	UNK
Asia|IND|ERR1880830|UNK|2004-01-01	ERR1880830	Weill et al. Science 2017	2004	Asia	India	IND	UNK
Asia|IND|ERR1880831|UNK|2005-01-01	ERR1880831	Weill et al. Science 2017	2005	Asia	India	IND	UNK
Asia|IND|ERR1880832|UNK|2005-01-01	ERR1880832	Weill et al. Science 2017	2005	Asia	India	IND	UNK
Asia|IND|ERR1880833|UNK|2006-01-01	ERR1880833	Weill et al. Science 2017	2006	Asia	India	IND	UNK
Asia|IND|ERR1880834|UNK|2006-01-01	ERR1880834	Weill et al. Science 2017	2006	Asia	India	IND	UNK
Asia|IND|ERR1880835|UNK|1999-01-01	ERR1880835	Weill et al. Science 2017	1999	Asia	India	IND	UNK
Asia|IND|ERR1880836|UNK|2001-01-01	ERR1880836	Weill et al. Science 2017	2001	Asia	India	IND	UNK
Asia|IND|ERR1880837|UNK|1990-01-01	ERR1880837	Weill et al. Science 2017	1990	Asia	India	IND	UNK
Asia|IND|ERR1880838|UNK|1989-01-01	ERR1880838	Weill et al. Science 2017	1989	Asia	India	IND	UNK
Asia|IND|ERR1880839|UNK|1990-01-01	ERR1880839	Weill et al. Science 2017	1990	Asia	India	IND	UNK
Asia|IND|ERR1880840|UNK|1991-01-01	ERR1880840	Weill et al. Science 2017	1991	Asia	India	IND	UNK
Asia|IND|ERR1880841|UNK|1991-01-01	ERR1880841	Weill et al. Science 2017	1991	Asia	India	IND	UNK
Asia|IND|ERR1880842|UNK|1989-01-01	ERR1880842	Weill et al. Science 2017	1989	Asia	India	IND	UNK
Asia|IND|ERR1880843|UNK|1992-01-01	ERR1880843	Weill et al. Science 2017	1992	Asia	India	IND	UNK
Asia|IND|ERR1880844|UNK|1992-01-01	ERR1880844	Weill et al. Science 2017	1992	Asia	India	IND	UNK
Africa|GHA|637b8a3aca780295aa66717e|T12|2015-01-01	637b8a3aca780295aa66717e	VibrioWatch 34714228	2015	Africa	Ghana	GHA	T12
Africa|GHA|637b8a3aca7802a846667180|T12|2015-01-01	637b8a3aca7802a846667180	VibrioWatch 34714228	2015	Africa	Ghana	GHA	T12
Africa|GHA|637b8a3aca78024211667147|T12|2012-01-01	637b8a3aca78024211667147	VibrioWatch 34714228	2012	Africa	Ghana	GHA	T12
Africa|GHA|637b8a3aca78021647667184|T12|2015-01-01	637b8a3aca78021647667184	VibrioWatch 34714228	2015	Africa	Ghana	GHA	T12
Africa|GHA|637b8a3aca780263c7667189|T12|2014-01-01	637b8a3aca780263c7667189	VibrioWatch 34714228	2014	Africa	Ghana	GHA	T12
Africa|GHA|637b8a3aca78024deb66718d|T12|2014-01-01	637b8a3aca78024deb66718d	VibrioWatch 34714228	2014	Africa	Ghana	GHA	T12
Africa|GHA|637b8a3aca7802181e66718f|T12|2014-01-01	637b8a3aca7802181e66718f	VibrioWatch 34714228	2014	Africa	Ghana	GHA	T12
Africa|GHA|637b8a3aca7802641c667190|T12|2014-01-01	637b8a3aca7802641c667190	VibrioWatch 34714228	2014	Africa	Ghana	GHA	T12
Africa|GHA|637b8a3aca780237ee667191|T12|2015-01-01	637b8a3aca780237ee667191	VibrioWatch 34714228	2015	Africa	Ghana	GHA	T12
Africa|GHA|637b8a3aca7802fa80667194|T12|2014-01-01	637b8a3aca7802fa80667194	VibrioWatch 34714228	2014	Africa	Ghana	GHA	T12
Africa|GHA|637b8a3aca78025aa2667198|T12|2014-01-01	637b8a3aca78025aa2667198	VibrioWatch 34714228	2014	Africa	Ghana	GHA	T12
Africa|GHA|637b8a3aca780291e9667151|T12|2015-01-01	637b8a3aca780291e9667151	VibrioWatch 34714228	2015	Africa	Ghana	GHA	T12
Africa|GHA|637b8a3aca780251c866719a|T12|2014-01-01	637b8a3aca780251c866719a	VibrioWatch 34714228	2014	Africa	Ghana	GHA	T12
Africa|GHA|637b8a3aca78026cba667142|T12|2015-01-01	637b8a3aca78026cba667142	VibrioWatch 34714228	2015	Africa	Ghana	GHA	T12
Africa|GHA|637b8a3aca7802ae0566719b|T12|2012-01-01	637b8a3aca7802ae0566719b	VibrioWatch 34714228	2012	Africa	Ghana	GHA	T12
Africa|GHA|637b8a3aca7802279d66719c|T12|2012-01-01	637b8a3aca7802279d66719c	VibrioWatch 34714228	2012	Africa	Ghana	GHA	T12
Africa|GHA|637b8a3aca780243b66671a3|T12|2014-01-01	637b8a3aca780243b66671a3	VibrioWatch 34714228	2014	Africa	Ghana	GHA	T12
Africa|GHA|637b8a3aca78020ccc6671a5|T12|2014-01-01	637b8a3aca78020ccc6671a5	VibrioWatch 34714228	2014	Africa	Ghana	GHA	T12
Africa|GHA|637b8a3aca780290646671a9|T12|2014-01-01	637b8a3aca780290646671a9	VibrioWatch 34714228	2014	Africa	Ghana	GHA	T12
Africa|GHA|637b8a3aca7802194366715b|T12|2010-01-01	637b8a3aca7802194366715b	VibrioWatch 34714228	2010	Africa	Ghana	GHA	T12
Africa|GHA|637b8a3aca7802bc3466715c|T12|2015-01-01	637b8a3aca7802bc3466715c	VibrioWatch 34714228	2015	Africa	Ghana	GHA	T12
Africa|GHA|637b8a3aca7802d26366715e|T12|2010-01-01	637b8a3aca7802d26366715e	VibrioWatch 34714228	2010	Africa	Ghana	GHA	T12
Africa|GHA|637b8a3aca7802185966715f|T12|2012-01-01	637b8a3aca7802185966715f	VibrioWatch 34714228	2012	Africa	Ghana	GHA	T12
Africa|GHA|637b8a3aca78025d55667160|T12|2015-01-01	637b8a3aca78025d55667160	VibrioWatch 34714228	2015	Africa	Ghana	GHA	T12
Africa|GHA|637b8a3aca7802e8e96671ad|T12|2014-01-01	637b8a3aca7802e8e96671ad	VibrioWatch 34714228	2014	Africa	Ghana	GHA	T12
Africa|GHA|637b8a3aca780256506671ae|T12|2014-01-01	637b8a3aca780256506671ae	VibrioWatch 34714228	2014	Africa	Ghana	GHA	T12
Africa|GHA|637b8a3aca780242db667162|T12|2015-01-01	637b8a3aca780242db667162	VibrioWatch 34714228	2015	Africa	Ghana	GHA	T12
Africa|GHA|637b8a3aca7802a5566671b0|T12|2012-01-01	637b8a3aca7802a5566671b0	VibrioWatch 34714228	2012	Africa	Ghana	GHA	T12
Africa|GHA|637b8a3aca78028dc66671b3|T12|2012-01-01	637b8a3aca78028dc66671b3	VibrioWatch 34714228	2012	Africa	Ghana	GHA	T12
Africa|GHA|637b8a3aca780216b96671b4|T12|2012-01-01	637b8a3aca780216b96671b4	VibrioWatch 34714228	2012	Africa	Ghana	GHA	T12
Africa|GHA|637b8a3aca78023719667163|T12|2010-01-01	637b8a3aca78023719667163	VibrioWatch 34714228	2010	Africa	Ghana	GHA	T12
Africa|GHA|637b8a3aca7802a7cf6671b6|T12|2012-01-01	637b8a3aca7802a7cf6671b6	VibrioWatch 34714228	2012	Africa	Ghana	GHA	T12
Africa|GHA|637b8a3aca78020e58667167|T12|2015-01-01	637b8a3aca78020e58667167	VibrioWatch 34714228	2015	Africa	Ghana	GHA	T12
Africa|GHA|637b8a3aca78023715667168|T12|2012-01-01	637b8a3aca78023715667168	VibrioWatch 34714228	2012	Africa	Ghana	GHA	T12
Africa|GHA|637b8a3aca7802699b66716a|T12|2015-01-01	637b8a3aca7802699b66716a	VibrioWatch 34714228	2015	Africa	Ghana	GHA	T12
Africa|GHA|637b8a3aca7802872266716e|T12|2015-01-01	637b8a3aca7802872266716e	VibrioWatch 34714228	2015	Africa	Ghana	GHA	T12
Africa|GHA|637b8a3aca78026a6b66716f|T12|2015-01-01	637b8a3aca78026a6b66716f	VibrioWatch 34714228	2015	Africa	Ghana	GHA	T12
Africa|GHA|637b8a3aca7802cb5e667171|T12|2015-01-01	637b8a3aca7802cb5e667171	VibrioWatch 34714228	2015	Africa	Ghana	GHA	T12
Africa|GHA|637b8a3aca78023023667173|T12|2015-01-01	637b8a3aca78023023667173	VibrioWatch 34714228	2015	Africa	Ghana	GHA	T12
Africa|GHA|637b8a3aca7802c218667176|T12|2015-01-01	637b8a3aca7802c218667176	VibrioWatch 34714228	2015	Africa	Ghana	GHA	T12
Africa|GHA|637b8a3aca780223e1667177|T12|2011-01-01	637b8a3aca780223e1667177	VibrioWatch 34714228	2011	Africa	Ghana	GHA	T12
Africa|GHA|637b8a3aca7802089f667179|T12|2015-01-01	637b8a3aca7802089f667179	VibrioWatch 34714228	2015	Africa	Ghana	GHA	T12
Africa|GHA|637b8a3aca7802fde466717a|T12|2015-01-01	637b8a3aca7802fde466717a	VibrioWatch 34714228	2015	Africa	Ghana	GHA	T12
Africa|GHA|637b8a3aca780228b466717b|T12|2015-01-01	637b8a3aca780228b466717b	VibrioWatch 34714228	2015	Africa	Ghana	GHA	T12
Africa|GHA|GCF|025505055.1|T12|2015-01-01	GCF_025505055.1	VibrioWatch 36312941	2015	Africa	Ghana	GHA	T12
Africa|CMR|SAMN05417940|T12|2010-11-25	SAMN05417940	VibrioWatch 27617169	2010	Africa	Cameroon	CMR	T12
Africa|CMR|SAMN05354843|T12|2010-11-27	SAMN05354843	VibrioWatch 27617169	2010	Africa	Cameroon	CMR	T12
Africa|CMR|SAMN05417943|T12|2010-12-22	SAMN05417943	VibrioWatch 27617169	2010	Africa	Cameroon	CMR	T12
Africa|CMR|SAMN05425594|T12|2010-12-31	SAMN05425594	VibrioWatch 27617169	2010	Africa	Cameroon	CMR	T12
Africa|CMR|SAMN05425605|T12|2010-12-30	SAMN05425605	VibrioWatch 27617169	2010	Africa	Cameroon	CMR	T12
Africa|CMR|SAMN05425712|T12|2010-12-30	SAMN05425712	VibrioWatch 27617169	2010	Africa	Cameroon	CMR	T12
Africa|CMR|SAMN05425716|T12|2011-01-15	SAMN05425716	VibrioWatch 27617169	2011	Africa	Cameroon	CMR	T12
Africa|CMR|SAMN05425724|T12|2011-02-05	SAMN05425724	VibrioWatch 27617169	2011	Africa	Cameroon	CMR	T12
Africa|CMR|SAMN05426682|T12|2011-02-23	SAMN05426682	VibrioWatch 27617169	2011	Africa	Cameroon	CMR	T12
Africa|CMR|SAMN05426768|T12|2011-03-14	SAMN05426768	VibrioWatch 27617169	2011	Africa	Cameroon	CMR	T12
Africa|CMR|SAMN05426804|T12|2011-03-16	SAMN05426804	VibrioWatch 27617169	2011	Africa	Cameroon	CMR	T12
Africa|CMR|SAMN05426806|T12|2011-02-17	SAMN05426806	VibrioWatch 27617169	2011	Africa	Cameroon	CMR	T12
Africa|CMR|SAMN05427118|T12|2011-03-21	SAMN05427118	VibrioWatch 27617169	2011	Africa	Cameroon	CMR	T12
Africa|CMR|SAMN05427412|T12|2011-06-27	SAMN05427412	VibrioWatch 27617169	2011	Africa	Cameroon	CMR	T12
Africa|CMR|SAMN05427413|T12|2011-06-29	SAMN05427413	VibrioWatch 27617169	2011	Africa	Cameroon	CMR	T12
Africa|GHA|637b8a3aca7802a5086671bd|T12|2016-01-01	637b8a3aca7802a5086671bd	VibrioWatch 34714228	2016	Africa	Ghana	GHA	T12
Africa|GHA|637b8a3aca780240286671be|T12|2016-01-01	637b8a3aca780240286671be	VibrioWatch 34714228	2016	Africa	Ghana	GHA	T12
Africa|GHA|637b8a3aca780226066671bf|T12|2016-01-01	637b8a3aca780226066671bf	VibrioWatch 34714228	2016	Africa	Ghana	GHA	T12
