# Supplementary material for: Continued T12 transmission and shared antibiotic resistance during 2018–2023 Vibrio cholerae outbreaks in Cameroon
Source: PLOS Glob Public Health. 2025 Feb 24;5(2):e0003763. doi: 10.1371/journal.pgph.0003763 (PMC11849833; doi:10.1371/journal.pgph.0003763)
Supplement: S5 Data — (XLSX) [file pgph.0003763.s005.xlsx]

## Sheet: Sheet1
	Sample	Sequenced	HQG	Collection Year	Region	AZM	CIP	CTX	DOXY	ERY	SxT	TET	AMX*	AMC*	CEF*	CHL*	GEN*	NAL*	Polymixin B*
3	NPHL-VcNS3	Y	Y	2022	Littoral	NA	Resistant	NA	Intermediate	Resistant	Sensitive	Sensitive	Resistant	Resistant	NA	NA	NA	Resistant	NA
4	NPHL-VcNS4	Y	N	2020	South	Sensitive	Sensitive	NA	Sensitive	Intermediate	Sensitive	NA	Resistant	Resistant	NA	Sensitive	Sensitive	Resistant	NA
5	NPHL-VcNS5	Y	N	2020	Littoral	NA	Sensitive	NA	Sensitive	NA	NA	Sensitive	Resistant	Resistant	NA	Sensitive	NA	Resistant	NA
6	NPHL-VcNS6	Y	N	2020	North	NA	Sensitive	NA	Resistant	NA	Resistant	NA	Resistant	Resistant	NA	NA	NA	NA	NA
10	NPHL-VcNS10	Y	N	2020	South	Resistant	Sensitive	Sensitive	Resistant	Resistant	NA	NA	Resistant	Resistant	Resistant	Resistant	Sensitive	Resistant	Sensitive
12	NPHL-VcNS12	Y	N	2019	North	NA	Sensitive	NA	Resistant	NA	Sensitive	NA	Resistant	Resistant	NA	NA	NA	NA	NA
16	NPHL-VcNS16	Y	Y	2022	West	Sensitive	Sensitive	Sensitive	Sensitive	Resistant	NA	NA	Resistant	Resistant	NA	Sensitive	Sensitive	Resistant	Resistant
17	NPHL-VcNS17	Y	Y	2022	Centre	Sensitive	Sensitive	Sensitive	Sensitive	Resistant	NA	Sensitive	Resistant	Resistant	NA	Sensitive	Sensitive	NA	Resistant
20	NPHL-VcNS20	Y	N	2020	South	Sensitive	Sensitive	Sensitive	Sensitive	Resistant	Sensitive	Sensitive	Resistant	Resistant	NA	Sensitive	Sensitive	Resistant	Resistant
22	NPHL-VcNS22	Y	N	2022	Centre	Sensitive	Sensitive	Sensitive	Sensitive	NA	NA	Sensitive	Resistant	Resistant	Resistant	Sensitive	Sensitive	NA	Resistant
24	NPHL-VcNS24	Y	N	2022	West	Sensitive	Sensitive	Sensitive	Sensitive	NA	NA	Sensitive	Resistant	Resistant	NA	Resistant	Sensitive	NA	NA
25	NPHL-VcNS25	Y	Y	2022	West	Sensitive	Sensitive	Sensitive	Sensitive	Resistant	Sensitive	Sensitive	Resistant	Resistant	NA	Sensitive	Sensitive	NA	Resistant
26	NPHL-VcNS26	Y	Y	2022	West	NA	Sensitive	Sensitive	Sensitive	Resistant	NA	Sensitive	Resistant	Resistant	NA	Sensitive	Sensitive	Resistant	Resistant
30	NPHL-VcNS30	Y	N	2022	West	Sensitive	Sensitive	Sensitive	Sensitive	Resistant	Sensitive	Sensitive	Resistant	Resistant	Resistant	Sensitive	Sensitive	NA	Resistant
31	NPHL-VcNS31	Y	N	2022	West	Resistant	Sensitive	Sensitive	Sensitive	Resistant	NA	Sensitive	Resistant	Resistant	NA	Sensitive	Sensitive	Resistant	Resistant
37	NPHL-VcNS37	Y	Y	2020	Centre	Sensitive	Sensitive	Sensitive	Sensitive	Resistant	NA	Sensitive	Resistant	Resistant	NA	Sensitive	Sensitive	Resistant	Resistant
38	NPHL-VcNS38	Y	Y	2020	Littoral	NA	Intermediate	NA	Intermediate	Resistant	Sensitive	Sensitive	Resistant	Resistant	NA	Sensitive	NA	Resistant	NA
39	NPHL-VcNS39	Y	N	2020	South	Resistant	Sensitive	Sensitive	NA	Resistant	NA	Resistant	Resistant	Resistant	Resistant	Resistant	Sensitive	Resistant	Sensitive
40	NPHL-VcNS40	Y	N	2019	North	NA	NA	NA	Sensitive	NA	Resistant	NA	Resistant	Resistant	NA	NA	NA	NA	NA
42	NPHL-VcNS42	Y	N	2022	Centre	Resistant	Sensitive	Sensitive	Sensitive	NA	NA	Sensitive	Resistant	Resistant	NA	Sensitive	Sensitive	Resistant	NA
46	NPHL-VcNS46	Y	Y	2020	South	Resistant	Sensitive	Sensitive	Resistant	Resistant	NA	NA	Resistant	Resistant	NA	Sensitive	Sensitive	Resistant	Resistant
x	NPHL-AC	N	n/a	2023	South	Sensitive	Resistant	Resistant	Resistant	Resistant	Resistant	Resistant	Resistant	Resistant	Resistant	Resistant	Resistant	Resistant	Resistant
x	NPHL-AP	N	n/a	2023	East	Resistant	Resistant	Resistant	Resistant	Resistant	Resistant	Resistant	Resistant	Resistant	Resistant	Resistant	Resistant	Resistant	Resistant
x	NPHL-BA	N	n/a	2023	Centre	Sensitive	Sensitive	Sensitive	Sensitive	Resistant	Sensitive	Sensitive	Resistant	Resistant	Resistant	Sensitive	Sensitive	Resistant	Resistant
x	NPHL-BL	N	n/a	2023	Centre	Sensitive	Sensitive	Sensitive	Sensitive	Resistant	Sensitive	Sensitive	Resistant	Resistant	Resistant	Sensitive	Sensitive	Resistant	Resistant
x	NPHL-DA	N	n/a	2023	Centre	Sensitive	Sensitive	Sensitive	Sensitive	Resistant	Sensitive	Sensitive	Resistant	Resistant	Resistant	Sensitive	Sensitive	Resistant	Resistant
x	NPHL-EB	N	n/a	2023	Centre	Sensitive	Resistant	Resistant	Resistant	Resistant	Resistant	Resistant	Resistant	Resistant	Resistant	Sensitive	Sensitive	Resistant	Resistant
x	NPHL-EL	N	n/a	2023	Centre	Sensitive	Resistant	Resistant	Resistant	Resistant	Resistant	Resistant	Resistant	Resistant	Resistant	Sensitive	Resistant	Resistant	Resistant
x	NPHL-EM	N	n/a	2023	Centre	Sensitive	Sensitive	Sensitive	Sensitive	Sensitive	Sensitive	Sensitive	Resistant	Resistant	Sensitive	Sensitive	Sensitive	Resistant	Resistant
x	NPHL-EM	N	n/a	2023	Centre	Resistant	Sensitive	Resistant	Resistant	Resistant	Resistant	Resistant	Resistant	Resistant	Resistant	Resistant	Resistant	Resistant	Resistant
x	NPHL-EO	N	n/a	2023	South	Resistant	Resistant	Resistant	Resistant	Resistant	Resistant	Resistant	Resistant	Resistant	Resistant	Resistant	Resistant	Resistant	Resistant
x	NPHL-FI	N	n/a	2023	Centre	Resistant	Sensitive	Resistant	Resistant	Resistant	Resistant	Resistant	Resistant	Resistant	Resistant	Resistant	Sensitive	Resistant	Resistant
x	NPHL-JA	N	n/a	2023	Centre	Sensitive	Sensitive	Sensitive	Sensitive	Sensitive	Sensitive	Sensitive	Resistant	Resistant	Resistant	Sensitive	Sensitive	Resistant	Resistant
x	NPHL-LSM	N	n/a	2023	Centre	Sensitive	Sensitive	Sensitive	Resistant	Resistant	Sensible	Resistant	Resistant	Resistant	Resistant	Sensitive	Sensitive	Resistant	Resistant
x	NPHL-MA	N	n/a	2023	Centre	Sensitive	Sensitive	Sensitive	Sensitive	Resistant	Sensitive	Sensitive	Resistant	Resistant	Resistant	Sensitive	Sensitive	Resistant	Resistant
x	NPHL-MD	N	n/a	2023	Centre	Resistant	Resistant	Resistant	Resistant	Resistant	Resistant	Resistant	Resistant	Resistant	Resistant	Resistant	Resistant	Resistant	Resistant
x	NPHL-ME	N	n/a	2023	East	Sensitive	Sensitive	Sensitive	Resistant	Resistant	Sensible	Sensitive	Resistant	Resistant	Resistant	Sensitive	Resistant	Resistant	Resistant
x	NPHL-MJ	N	n/a	2023	Centre	Resistant	Resistant	Resistant	Resistant	Resistant	Resistant	Resistant	Resistant	Resistant	Resistant	Sensitive	Resistant	Resistant	Resistant
x	NPHL-ML	N	n/a	2023	East	Resistant	Sensitive	Resistant	Resistant	Resistant	Resistant	Resistant	Resistant	Resistant	Resistant	Resistant	Resistant	Resistant	Resistant
x	NPHL-MS	N	n/a	2023	Centre	Resistant	Sensitive	Resistant	Resistant	Resistant	Resistant	Resistant	Resistant	Resistant	Resistant	Sensitive	Sensitive	Resistant	Resistant
x	NPHL-MYR	N	n/a	2023	East	Resistant	Sensitive	Sensitive	Resistant	Resistant	Resistant	Resistant	Resistant	Resistant	Resistant	Sensitive	Sensitive	Resistant	Resistant
x	NPHL-NG	N	n/a	2023	Centre	Resistant	Sensitive	Sensitive	Resistant	Resistant	Resistant	Resistant	Resistant	Resistant	Resistant	Resistant	Sensitive	Resistant	Resistant
x	NPHL-NMA	N	n/a	2023	Centre	Resistant	Resistant	Resistant	Resistant	Resistant	Resistant	Resistant	Resistant	Resistant	Resistant	Resistant	Resistant	Resistant	Resistant
x	NPHL-NMA	N	n/a	2023	South	Resistant	Sensitive	Sensitive	Resistant	Resistant	Resistant	Resistant	Resistant	Resistant	Resistant	Resistant	Resistant	Resistant	Resistant
x	NPHL-NUS	N	n/a	2023	East	Resistant	Resistant	Resistant	Resistant	Resistant	Resistant	Resistant	Resistant	Resistant	Resistant	Resistant	Resistant	Resistant	Resistant
x	NPHL-NV	N	n/a	2023	Centre	Sensitive	Sensitive	Sensitive	Sensitive	Resistant	Sensitive	Sensitive	Resistant	Resistant	Resistant	Sensitive	Sensitive	Resistant	Resistant
x	NPHL-NY	N	n/a	2023	Centre	Resistant	Resistant	Resistant	Resistant	Resistant	Resistant	Resistant	Resistant	Resistant	Resistant	Resistant	Resistant	Resistant	Resistant
x	NPHL-OMV	N	n/a	2023	Centre	Resistant	Resistant	Sensitive	Resistant	Resistant	Resistant	Resistant	Resistant	Resistant	Resistant	Resistant	Resistant	Resistant	Resistant
x	NPHL-OOE	N	n/a	2023	Centre	Resistant	Sensitive	Sensitive	Sensitive	Resistant	Resistant	Sensitive	Resistant	Resistant	Resistant	Sensitive	Sensitive	Resistant	Resistant
x	NPHL-SE	N	n/a	2023	Centre	Sensitive	Resistant	Resistant	Sensitive	Resistant	Sensible	Sensitive	Resistant	Resistant	Resistant	Sensitive	Sensitive	Resistant	Resistant
x	NPHL-TA	N	n/a	2023	Centre	Sensitive	Sensitive	Resistant	Sensitive	Resistant	Resistant	Sensitive	Resistant	Resistant	Resistant	Sensitive	Sensitive	Resistant	Resistant
x	NPHL-TK	N	n/a	2023	Centre	Sensitive	Sensitive	Sensitive	Resistant	Resistant	Resistant	Resistant	Resistant	Resistant	Resistant	Sensitive	Sensitive	Resistant	Resistant
x	NPHL-TNC	N	n/a	2023	Centre	Resistant	Sensitive	Resistant	Resistant	Resistant	Resistant	Resistant	Resistant	Resistant	Resistant	Sensitive	Sensitive	Resistant	Resistant
x	NPHL-TS	N	n/a	2023	Centre	Resistant	Resistant	Resistant	Resistant	Resistant	Resistant	Resistant	Resistant	Resistant	Resistant	Resistant	Resistant	Resistant	Resistant
						0.489362	28.30% **	0.382979	54.72% **	95.74% **	0.595238	0.489362	1	1	0.973	0.34	0.3125	1	0.9556
	Abbreviations:
	HQG = high quality genome
	AMX = amoxicilin; AMC = amoxicillin + clavulanic acid; CEF = cefalotin; CTX = cefotaxime; GEN = gentamicin; DOXY = doxycycline; TET = tetracycline; SxT = trimethoprim / sulfamethoxazole; CHL = chloramphenicol; NAL = nalidixic acid; CIP = ciprofloxacin; ERY = erythromycin; AZM = azithromycin
	NA = not applicable (not tested)
	* no established breakpoints for V. cholerae; susceptibility determined based on zones of inhibition for Enterobacteriaceae
	** percent resistant (of those tested) includes intermediate values
